# Supplementary material for: Chayamaritia vietnamensis (Gesneriaceae), a new species from Son La Province, northern Vietnam
Source: PhytoKeys. 2021 May 12;177:43–53. doi: 10.3897/phytokeys.177.63401 (PMC8134417; doi:10.3897/phytokeys.177.63401)
Supplement: XML Treatment for Chayamaritia vietnamensis [file phytokeys.177.63401-treatment1.xml]

<!DOCTYPE tp:taxon-treatment
  PUBLIC "-//TaxonX//DTD Taxonomic Treatment Publishing DTD v0 20100105//EN" "tax-treatment-NSO.dtd">
<tp:taxon-treatment xmlns:tp="http://www.plazi.org/taxpub"><tp:treatment-meta><kwd-group><label>Taxon classification</label><kwd><named-content xmlns:xlink="http://www.w3.org/1999/xlink" content-type="kingdom">Plantae</named-content></kwd><kwd><named-content xmlns:xlink="http://www.w3.org/1999/xlink" content-type="order">Lamiales</named-content></kwd><kwd><named-content xmlns:xlink="http://www.w3.org/1999/xlink" content-type="family">Gesneriaceae</named-content></kwd></kwd-group><mixed-citation publication-type="journal"><person-group><name><surname>Xin</surname><given-names>Zi-Bing</given-names></name><name><surname>Fu</surname><given-names>Long-Fei</given-names></name><name><surname>Maciejewski</surname><given-names>Stephen</given-names></name><name><surname>Huang</surname><given-names>Zhang-Jie</given-names></name><name><surname>Do</surname><given-names>Truong Van</given-names></name><name><surname>Wen</surname><given-names>Fang</given-names></name></person-group><article-title><italic><tp:taxon-name><tp:taxon-name-part taxon-name-part-type="genus" reg="Chayamaritia">Chayamaritia</tp:taxon-name-part> <tp:taxon-name-part taxon-name-part-type="species" reg="vietnamensis">vietnamensis</tp:taxon-name-part></tp:taxon-name></italic> (<tp:taxon-name><tp:taxon-name-part taxon-name-part-type="family">Gesneriaceae</tp:taxon-name-part></tp:taxon-name>), a new species from Son La Province, northern Vietnam</article-title><source>PhytoKeys</source><day>12</day><month>5</month><year>2021</year><volume>177</volume><fpage>43</fpage><lpage>53</lpage><pub-id pub-id-type="doi">10.3897/phytokeys.177.63401</pub-id></mixed-citation></tp:treatment-meta><tp:nomenclature><tp:taxon-name><object-id xmlns:xlink="http://www.w3.org/1999/xlink" content-type="arpha" xlink:type="simple">38547DF8-4D4C-5992-9EB2-2DB9DDB19E9D</object-id>
              <tp:taxon-name-part taxon-name-part-type="genus" reg="Chayamaritia">Chayamaritia</tp:taxon-name-part>
              <tp:taxon-name-part taxon-name-part-type="species" reg="vietnamensis">vietnamensis</tp:taxon-name-part>
              <object-id xmlns:xlink="http://www.w3.org/1999/xlink" content-type="ipni" xlink:type="simple">urn:lsid:ipni.org:names:77217099-1</object-id>
            </tp:taxon-name><tp:taxon-authority>F.Wen, T.V.Do, Z.B.Xin &amp; S.Maciej</tp:taxon-authority><tp:taxon-status xmlns:xlink="http://www.w3.org/1999/xlink" xlink:type="simple">sp. nov.</tp:taxon-status><xref ref-type="fig" rid="F2">Figs 2</xref><xref ref-type="fig" rid="F3">, 3C</xref></tp:nomenclature><tp:treatment-sec sec-type="diagnosis" id="SECID0ENZAE"><title>Diagnosis.</title><p>The new species can be easily distinguished from the known <italic><tp:taxon-name><tp:taxon-name-part taxon-name-part-type="genus" reg="Chayamaritia">Chayamaritia</tp:taxon-name-part></tp:taxon-name></italic> species by its peltate leaf blades. Besides, it differs from <italic><tp:taxon-name><tp:taxon-name-part taxon-name-part-type="genus" reg="Chayamaritia">C.</tp:taxon-name-part> <tp:taxon-name-part taxon-name-part-type="species" reg="banksiae">banksiae</tp:taxon-name-part></tp:taxon-name></italic> by its leaf blades apex rounded and margin entire (vs. apex shortly acuminate and margin minutely dentate); bracts 3, apex rounded and margin entire (vs. 2, apex acuminate and margin dentate); calyx lobes inside glabrous and margin entire (vs. inside with white appressed hairs in upper half, margin coarsely dentate); corolla lobes margin entire (vs. margin being minutely dentate); lateral staminodes 2.5–4 mm long (vs. 5.5–11 mm long). It also differs from <italic><tp:taxon-name><tp:taxon-name-part taxon-name-part-type="genus" reg="Chayamaritia">C.</tp:taxon-name-part> <tp:taxon-name-part taxon-name-part-type="species" reg="smitinandii">smitinandii</tp:taxon-name-part></tp:taxon-name></italic> by its leaf blades apex rounded and margin entire (vs. apex acuminate and margin minutely dentate); bracts 3, ovate narrow and apex rounded (vs. 2, narrowly elliptic to lanceolate, somewhat falcate, apex acuminate); calyx lobes inside glabrous and margin entire (vs. inside densely pubescent, margin slightly toothed or appearing as large sessile glands on margin).</p></tp:treatment-sec><tp:treatment-sec sec-type="material" id="SECID0EQ1AE"><title>Type.</title><p>Vietnam. Son La Province: Moc Chau District, Xuan Nha Nature Reserve, <named-content xmlns:xlink="http://www.w3.org/1999/xlink" content-type="dwc:verbatimCoordinates" xlink:type="simple"><named-content content-type="geo-json" specific-use="{&#34;type&#34;:&#34;Point&#34;,&#34;coordinates&#34;:[104.666667,20.716667]}" id="NCID0EZ1AE" xlink:type="simple">20°43'N, 104°40'E</named-content></named-content>, elev. ca. 850 m, 31 October 2019, <italic>F. Wen</italic>, <italic>T.V. Do</italic>, <italic>Z.B. Xin</italic> &amp; <italic>S. Maciejewski</italic>, <italic>VMN-CN1214</italic> (Holotype: VNMN!; Isotypes: IBK!, VNMN!).</p></tp:treatment-sec><tp:treatment-sec sec-type="description" id="SECID0EI2AE"><title>Description.</title><p>Herbs perennial, rhizomatous prostrate thickened stem. <italic>Leaves</italic> basal, alternately arranged, numerous; <italic>petioles</italic> cylindrical, 10–25 cm long, 6–8 mm in diameter, densely covered with short white appressed hairs; <italic>leaf blade</italic> ovate to elliptic, peltate, 12–20 × 10–15 cm, 1.2–1.3 times as long as wide, both surfaces densely covered with short white appressed hairs, base rounded, apex rounded, margin entire; lateral veins 6–9 on each side of the mid-rib, impressed on the adaxial surface, prominent on the abaxial surface. <italic>Inflorescences</italic> cymose, all axes and bracts pale green with red appressed hairs; cymes 4–6, axillary, 1–3-branched, 2–12-flowered; <italic>peduncle</italic> 15–25 cm long, 4–6 mm in diameter, scattered villous; <italic>bracts</italic> 3, narrow ovate, 1.3–1.6 cm long, 5–6 mm wide, adaxially sparsely villous, abaxially densely villous, margin entire, apex rounded; <italic>pedicel</italic> 2.5–3.5 cm long, 1.5–2 mm in diameter, spreading puberulent. <italic>Calyx</italic> 5-parted nearly to the base, strongly imbricate; <italic>lobes</italic> ovate, ca. 1.3 cm long, ca. 6 mm wide, appressed villous outside, glabrous inside, margin entire, apex acuminate. <italic>Corolla</italic> 5.5–6.5 cm long, dark purple throughout outside, white to pale purple with two parallel yellow lines ventrally inside, lobes purple outside and inside, paler at base; <italic>tube</italic> 3.5–4 cm long, 1–1.2 cm in diameter at the mouth, 6–8 mm in diameter at the base; <italic>limb</italic> distinctly 2-lipped, <italic>adaxial lip</italic> 2-parted to over middle, lobes ca. 1 × 1 cm, orbicular; <italic>abaxial lip</italic> 3-parted to near the middle, lobes 1.3–1.5 × ca. 1 cm, oblong. <italic>Stamens</italic> 2, adnate to ca. 2.2 cm above the base of the corolla tube; <italic>filaments</italic> 1–1.2 cm long, white, sparsely pubescent, strongly geniculate at ca. 5 mm above the filament base, <italic>anthers</italic> ca. 2 mm long, sparsely pubescent. <italic>Staminodes</italic> 3, lateral ones 2.5–4 mm long, white, glabrous, adnate to 1.8 cm above the base of the corolla tube, the middle one ca. 0.5–1 mm long, adnate to 1.2 cm above the base of the corolla tube. <italic>Disc</italic> orbicular, ca. 3 mm in height, 5-crenate at the margin, glabrous. <italic>Pistil</italic> 4–4.5 cm long, <italic>ovary</italic> 2.5–2.8 cm long, 2–2.5 mm in diameter, mixed pubescent and glandular-pubescent; <italic>style</italic> 1–1.2 mm long, ca. 0.6 mm in diameter, mixed pubescent and glandular-pubescent; <italic>stigma</italic> only of lower lobe, bifid with blunt lobes, lobe ca. 3 mm long, ca. 0.5 mm in diameter. <italic>Capsules</italic> straight, 5.5–6.5 cm long, ca. 3.5–4 mm in diameter.</p><fig id="F2" position="float" orientation="portrait"><object-id xmlns:xlink="http://www.w3.org/1999/xlink" content-type="doi" xlink:type="simple">10.3897/phytokeys.177.63401.figure2</object-id><object-id xmlns:xlink="http://www.w3.org/1999/xlink" content-type="arpha" xlink:type="simple">9D9C79A4-583E-57EA-986C-B08B6909E65C</object-id><label>Figure 2.</label><caption><p><italic><tp:taxon-name><tp:taxon-name-part taxon-name-part-type="genus" reg="Chayamaritia">Chayamaritia</tp:taxon-name-part> <tp:taxon-name-part taxon-name-part-type="species" reg="vietnamensis">vietnamensis</tp:taxon-name-part></tp:taxon-name></italic> F.Wen, T.V.Do, Z.B.Xin &amp; S.Maciej <bold>A, B</bold> habitat <bold>C</bold> habit <bold>D</bold> adaxial (top) and abaxial (bottom) surface of leaf blade <bold>E</bold> cymes <bold>F</bold> peduncle <bold>G</bold> adaxial (top) and abaxial (bottom) surface of bracts <bold>H</bold> pistil, calyx and lateral view of corolla <bold>I</bold> opened corolla with stamens and staminodes <bold>J</bold> stamens with cohering anthers <bold>K</bold> pistil <bold>L</bold> adaxial (top) and abaxial (bottom) surface of calyx lobes. Photos by Fang Wen, arranged by Zi-Bing Xin.</p></caption><graphic xmlns:xlink="http://www.w3.org/1999/xlink" xlink:href="phytokeys-177-043-g002.jpg" position="float" orientation="portrait" xlink:type="simple" id="oo_541611.jpg"><uri content-type="original_file" xlink:type="simple">https://binary.pensoft.net/fig/541611</uri></graphic></fig></tp:treatment-sec><tp:treatment-sec sec-type="phenology" id="SECID0EM5AE"><title>Phenology.</title><p>Flowering occurs from October to December and fruiting from November to January.</p></tp:treatment-sec><tp:treatment-sec sec-type="etymology" id="SECID0ER5AE"><title>Etymology.</title><p>The specific epithet “<italic><tp:taxon-name><tp:taxon-name-part taxon-name-part-type="genus" reg="Chayamaritia"/><tp:taxon-name-part taxon-name-part-type="species" reg="vietnamensis">vietnamensis</tp:taxon-name-part></tp:taxon-name></italic>” is derived from Vietnam, which holds the first discovered and only known location for the species.</p><fig id="F3" position="float" orientation="portrait"><object-id xmlns:xlink="http://www.w3.org/1999/xlink" content-type="doi" xlink:type="simple">10.3897/phytokeys.177.63401.figure3</object-id><object-id xmlns:xlink="http://www.w3.org/1999/xlink" content-type="arpha" xlink:type="simple">978085EA-7AE6-5486-8DAB-077012197F69</object-id><label>Figure 3.</label><caption><p>Three species of <italic><tp:taxon-name><tp:taxon-name-part taxon-name-part-type="genus" reg="Chayamaritia">Chayamaritia</tp:taxon-name-part></tp:taxon-name></italic><bold>A</bold><italic><tp:taxon-name><tp:taxon-name-part taxon-name-part-type="genus" reg="Chayamaritia">C.</tp:taxon-name-part> <tp:taxon-name-part taxon-name-part-type="species" reg="banksiae">banksiae</tp:taxon-name-part></tp:taxon-name></italic> D.J.Middleton <bold>B</bold><italic><tp:taxon-name><tp:taxon-name-part taxon-name-part-type="genus" reg="Chayamaritia">C.</tp:taxon-name-part> <tp:taxon-name-part taxon-name-part-type="species" reg="smitinandii">smitinandii</tp:taxon-name-part></tp:taxon-name></italic> (B.L.Burtt) D.J.Middleton <bold>C</bold><italic><tp:taxon-name><tp:taxon-name-part taxon-name-part-type="genus" reg="Chayamaritia">C.</tp:taxon-name-part> <tp:taxon-name-part taxon-name-part-type="species" reg="vietnamensis">vietnamensis</tp:taxon-name-part></tp:taxon-name></italic> F.Wen, T.V.Do, Z.B.Xin &amp; S.Maciej. Photos by Fang Wen, arranged by Zi-Bing Xin.</p></caption><graphic xmlns:xlink="http://www.w3.org/1999/xlink" xlink:href="phytokeys-177-043-g003.jpg" position="float" orientation="portrait" xlink:type="simple" id="oo_541612.jpg"><uri content-type="original_file" xlink:type="simple">https://binary.pensoft.net/fig/541612</uri></graphic></fig></tp:treatment-sec><tp:treatment-sec sec-type="distribution" id="SECID0E4AAG"><title>Distribution and habitat.</title><p><italic><tp:taxon-name><tp:taxon-name-part taxon-name-part-type="genus" reg="Chayamaritia">Chayamaritia</tp:taxon-name-part> <tp:taxon-name-part taxon-name-part-type="species" reg="vietnamensis">vietnamensis</tp:taxon-name-part></tp:taxon-name></italic> is hitherto only known from the type locality, Xuan Nha Nature Reserve, Moc Chau District, Son La Province, northern Vietnam. It grows on rock surfaces surrounded by limestone areas in a subtropical evergreen seasonal rain forest.</p></tp:treatment-sec><tp:treatment-sec sec-type="conservation status" id="SECID0EOBAG"><title>Conservation status.</title><p><italic><tp:taxon-name><tp:taxon-name-part taxon-name-part-type="genus" reg="Chayamaritia">Chayamaritia</tp:taxon-name-part> <tp:taxon-name-part taxon-name-part-type="species" reg="vietnamensis">vietnamensis</tp:taxon-name-part></tp:taxon-name></italic> is known from two small-sized populations in the Xuan Nha Nature Reserve’s buffer zone. The EOO and AOO of the new species are about 6.15 km<sup>2</sup> and 2.2 km<sup>2</sup>, respectively. Furthermore, the natural habitat is mostly disturbed by local farmers who impose intense pressure on the remaining primary forest patches, by converting the natural habitat of the species into cornfields. Thus, following the IUCN Red List Categories and Criteria (<xref ref-type="bibr" rid="B5">IUCN 2019</xref>), it is provisionally assessed as endangered (<abbrev xmlns:xlink="http://www.w3.org/1999/xlink" xlink:title="endangered" id="ABBRID0EHCAG" xlink:type="simple">EN</abbrev> B1ab(iii), B2ab(iii))</p></tp:treatment-sec><ref-list><ref id="B5"><mixed-citation xmlns:xlink="http://www.w3.org/1999/xlink" xlink:type="simple"><institution xlink:type="simple">IUCN</institution> (<year>2019</year>) Guidelines for Using the IUCN Red List Categories and Criteria. Version 14. Prepared by the Standards and Petitions Subcommittee of the IUCN Species Survival Commission. <ext-link xlink:type="simple" ext-link-type="uri" xlink:href="http://cmsdocs.s3.amazonaws.com/RedListGuidelines.pdf">http://cmsdocs.s3.amazonaws.com/RedListGuidelines.pdf</ext-link></mixed-citation></ref></ref-list></tp:taxon-treatment>
