# Supplementary material for: Chayamaritia vietnamensis (Gesneriaceae), a new species from Son La Province, northern Vietnam
Source: PhytoKeys. 2021 May 12;177:43–53. doi: 10.3897/phytokeys.177.63401 (PMC8134417; doi:10.3897/phytokeys.177.63401)
Supplement: Supplementary material 1 — Log file [file phytokeys-177-043-s001.log]

      Logging screen output to file "name.log"
      Setting outgroup to taxon "Primulina_gemella_isolate_C9_HC"
      Setting outgroup to taxon "Primulina_tabacum_isolate_M1"
      Defining charset called Subset1
      Defining charset called Subset2
      Defining partition called PartitionFinder
      Setting PartitionFinder as the partition, dividing characters into 2 parts.
      Setting model defaults
      Seed (for generating default start values) = 1444418211
      Setting Nst to 6 for partition 1
      Setting Rates to Gamma for partition 1
      Successfully set likelihood model parameters to
      partition 1 (if applicable)
      Setting Nst to 6 for partition 2
      Setting Rates to Propinv for partition 2
      Successfully set likelihood model parameters to
      partition 2 (if applicable)
      Setting Ratepr to Variable [Dirichlet(..,1,..)] for partition 1
      Setting Ratepr to Variable [Dirichlet(..,1,..)] for partition 2
      Successfully set prior model parameters to all
      applicable data partitions 
      Unlinking
      Setting number of generations to 5000000
      Setting print frequency to 1000
      Setting sample frequency to 1000
      Setting number of chains to 4
      Setting chain output file names to "Chayamaritia-ITS+trnLF.run<i>.<p/t>"
      Running Markov chain
      MCMC stamp = 7936241035
      Seed = 2146804514
      Swapseed = 1618211907
      Model settings:

         Settings for partition 1 --
            Datatype  = DNA
            Nucmodel  = 4by4
            Nst       = 6
                        Substitution rates, expressed as proportions
                        of the rate sum, have a Dirichlet prior
                        (1.00,1.00,1.00,1.00,1.00,1.00)
            Covarion  = No
            # States  = 4
                        State frequencies have a Dirichlet prior
                        (1.00,1.00,1.00,1.00)
            Rates     = Gamma
                        Gamma shape parameter is uniformly dist-
                        ributed on the interval (0.00,200.00).
                        Gamma distribution is approximated using 4 categories.
                        Likelihood summarized over all rate categories in each generation.

         Settings for partition 2 --
            Datatype  = DNA
            Nucmodel  = 4by4
            Nst       = 6
                        Substitution rates, expressed as proportions
                        of the rate sum, have a Dirichlet prior
                        (1.00,1.00,1.00,1.00,1.00,1.00)
            Covarion  = No
            # States  = 4
                        State frequencies have a Dirichlet prior
                        (1.00,1.00,1.00,1.00)
            Rates     = Propinv
                        Proportion of invariable sites is uniformly dist-
                        ributed on the interval (0.00,1.00).

      Active parameters: 

                          Partition(s)
         Parameters       1  2
         ---------------------
         Revmat           1  2
         Statefreq        3  4
         Shape            5  .
         Pinvar           .  6
         Ratemultiplier   7  7
         Topology         8  8
         Brlens           9  9
         ---------------------

         Parameters can be linked or unlinked across partitions using 'link' and 'unlink'

         1 --  Parameter  = Revmat{1}
               Type       = Rates of reversible rate matrix
               Prior      = Dirichlet(1.00,1.00,1.00,1.00,1.00,1.00)
               Partition  = 1

         2 --  Parameter  = Revmat{2}
               Type       = Rates of reversible rate matrix
               Prior      = Dirichlet(1.00,1.00,1.00,1.00,1.00,1.00)
               Partition  = 2

         3 --  Parameter  = Pi{1}
               Type       = Stationary state frequencies
               Prior      = Dirichlet
               Partition  = 1

         4 --  Parameter  = Pi{2}
               Type       = Stationary state frequencies
               Prior      = Dirichlet
               Partition  = 2

         5 --  Parameter  = Alpha{1}
               Type       = Shape of scaled gamma distribution of site rates
               Prior      = Uniform(0.00,200.00)
               Partition  = 1

         6 --  Parameter  = Pinvar{2}
               Type       = Proportion of invariable sites
               Prior      = Uniform(0.00,1.00)
               Partition  = 2

         7 --  Parameter  = Ratemultiplier{all}
               Type       = Partition-specific rate multiplier
               Prior      = Dirichlet(1.00,1.00)
               Partitions = 1 and 2

         8 --  Parameter  = Tau{all}
               Type       = Topology
               Prior      = All topologies equally probable a priori
               Partitions = 1 and 2
               Subparam.  = V{all}

         9 --  Parameter  = V{all}
               Type       = Branch lengths
               Prior      = Unconstrained:Exponential(10.0)
               Partitions = 1 and 2


      Number of taxa = 15
      Number of characters = 1477

      The MCMC sampler will use the following moves:
         With prob.  Chain will use move
            0.93 %   Dirichlet(Revmat{1})
            0.93 %   Slider(Revmat{1})
            0.93 %   Dirichlet(Revmat{2})
            0.93 %   Slider(Revmat{2})
            0.93 %   Dirichlet(Pi{1})
            0.93 %   Slider(Pi{1})
            0.93 %   Dirichlet(Pi{2})
            0.93 %   Slider(Pi{2})
            1.85 %   Multiplier(Alpha{1})
            1.85 %   Slider(Pinvar{2})
            0.93 %   Dirichlet(Ratemultiplier{all})
            0.93 %   Slider(Ratemultiplier{all})
            9.26 %   ExtSPR(Tau{all},V{all})
            9.26 %   ExtTBR(Tau{all},V{all})
            9.26 %   NNI(Tau{all},V{all})
            9.26 %   ParsSPR(Tau{all},V{all})
           37.04 %   Multiplier(V{all})
            9.26 %   Nodeslider(V{all})
            3.70 %   TLMultiplier(V{all})

      Division 1 has 327 unique site patterns
      Division 2 has 92 unique site patterns
      Initializing conditional likelihoods
      Using standard SSE likelihood calculator for division 1 (single-precision)
      Using standard SSE likelihood calculator for division 2 (single-precision)
      Initializing invariable-site conditional likelihoods

      Initial log likelihoods and log prior probs for run 1:
         Chain 1 -- -8659.516024 -- 13.331359
         Chain 2 -- -8726.122079 -- 13.331359
         Chain 3 -- -8565.108849 -- 13.331359
         Chain 4 -- -8562.470456 -- 13.331359

      Initial log likelihoods and log prior probs for run 2:
         Chain 1 -- -8743.492539 -- 13.331359
         Chain 2 -- -8753.097491 -- 13.331359
         Chain 3 -- -8652.319539 -- 13.331359
         Chain 4 -- -8730.154315 -- 13.331359


      Using a relative burnin of 25.0 % for diagnostics

      Chain results (5000000 generations requested):

          0 -- [-8659.516] (-8726.122) (-8565.109) (-8562.470) * [-8743.493] (-8753.097) (-8652.320) (-8730.154) 
       1000 -- [-5496.130] (-5520.578) (-5575.173) (-5573.417) * (-5551.910) (-5537.095) (-5537.905) [-5522.373] -- 1:23:19
       2000 -- (-5363.554) [-5390.933] (-5439.847) (-5470.647) * (-5461.860) (-5395.142) (-5441.497) [-5356.823] -- 0:41:39
       3000 -- (-5297.375) [-5296.787] (-5351.262) (-5417.533) * (-5393.528) [-5288.003] (-5361.593) (-5280.034) -- 0:55:31
       4000 -- [-5232.823] (-5255.618) (-5310.963) (-5353.046) * (-5358.921) [-5256.075] (-5289.446) (-5254.878) -- 1:02:27
       5000 -- [-5222.695] (-5236.200) (-5234.228) (-5279.181) * (-5321.858) (-5239.009) (-5261.674) [-5213.866] -- 1:06:36

      Average standard deviation of split frequencies: 0.000000

       6000 -- [-5221.748] (-5222.297) (-5229.510) (-5250.492) * (-5317.362) (-5212.527) (-5238.666) [-5217.242] -- 1:09:21
       7000 -- [-5220.034] (-5217.302) (-5211.164) (-5239.892) * (-5258.943) [-5212.268] (-5221.968) (-5211.273) -- 0:59:26
       8000 -- [-5211.725] (-5215.690) (-5213.183) (-5215.343) * (-5225.358) [-5214.482] (-5236.074) (-5221.539) -- 1:02:24
       9000 -- (-5247.507) (-5218.786) [-5215.268] (-5210.160) * [-5214.696] (-5224.254) (-5218.689) (-5217.919) -- 1:04:41
      10000 -- (-5214.346) (-5211.023) (-5220.601) [-5208.687] * (-5224.282) [-5222.318] (-5225.105) (-5220.636) -- 1:06:32

      Average standard deviation of split frequencies: 0.041903

      11000 -- (-5218.006) [-5210.279] (-5226.006) (-5211.018) * (-5215.878) [-5233.054] (-5218.892) (-5227.227) -- 1:08:01
      12000 -- (-5220.142) (-5230.692) [-5223.179] (-5219.317) * (-5215.411) (-5225.230) (-5216.577) [-5216.878] -- 1:02:21
      13000 -- (-5219.053) [-5217.147] (-5218.863) (-5226.571) * (-5220.492) [-5218.064] (-5219.010) (-5232.380) -- 1:03:56
      14000 -- (-5211.720) (-5213.685) (-5223.077) [-5219.198] * [-5222.932] (-5213.339) (-5231.022) (-5215.039) -- 1:05:17
      15000 -- (-5219.524) [-5212.753] (-5215.020) (-5238.068) * (-5214.583) (-5218.750) [-5219.137] (-5215.132) -- 1:06:28

      Average standard deviation of split frequencies: 0.027499

      16000 -- (-5226.424) (-5213.071) (-5213.565) [-5214.158] * (-5216.132) (-5222.736) (-5235.295) [-5226.414] -- 1:07:29
      17000 -- [-5214.271] (-5234.625) (-5224.223) (-5228.125) * [-5211.593] (-5220.973) (-5235.517) (-5218.715) -- 1:03:30
      18000 -- [-5213.605] (-5226.899) (-5221.473) (-5210.695) * [-5213.086] (-5229.165) (-5229.851) (-5214.965) -- 1:04:34
      19000 -- (-5215.583) (-5219.572) [-5208.769] (-5229.971) * [-5221.415] (-5221.048) (-5222.683) (-5218.819) -- 1:05:32
      20000 -- (-5220.179) (-5214.454) (-5207.768) [-5219.162] * [-5214.135] (-5218.323) (-5215.626) (-5224.453) -- 1:06:24

      Average standard deviation of split frequencies: 0.023570

      21000 -- (-5240.282) (-5215.669) [-5206.942] (-5216.022) * (-5215.002) (-5221.075) (-5210.930) [-5225.938] -- 1:03:13
      22000 -- (-5219.023) [-5225.230] (-5231.124) (-5208.929) * (-5221.053) (-5218.876) (-5221.957) [-5218.247] -- 1:04:06
      23000 -- (-5218.494) [-5220.338] (-5213.367) (-5221.514) * (-5232.815) (-5227.652) (-5224.114) [-5221.315] -- 1:04:55
      24000 -- (-5220.962) (-5224.156) (-5227.906) [-5218.902] * (-5232.575) [-5209.971] (-5216.920) (-5209.545) -- 1:05:39
      25000 -- (-5223.286) [-5219.815] (-5217.891) (-5226.940) * [-5217.930] (-5212.740) (-5225.964) (-5214.045) -- 1:06:20

      Average standard deviation of split frequencies: 0.018856

      26000 -- (-5212.388) (-5224.011) (-5229.717) [-5211.280] * (-5217.851) (-5213.042) (-5222.384) [-5214.038] -- 1:03:46
      27000 -- [-5217.360] (-5243.354) (-5237.464) (-5214.412) * [-5219.788] (-5218.909) (-5223.613) (-5229.105) -- 1:04:27
      28000 -- [-5220.950] (-5234.646) (-5222.487) (-5211.679) * [-5228.598] (-5218.377) (-5224.611) (-5215.325) -- 1:05:06
      29000 -- (-5224.100) [-5223.416] (-5231.259) (-5218.170) * (-5218.290) (-5224.173) (-5220.823) [-5213.034] -- 1:05:42
      30000 -- [-5220.019] (-5214.074) (-5231.107) (-5220.893) * (-5223.420) (-5230.683) (-5227.072) [-5211.194] -- 1:06:16

      Average standard deviation of split frequencies: 0.021606

      31000 -- (-5225.238) (-5213.772) [-5218.142] (-5225.094) * (-5226.549) (-5225.193) (-5221.669) [-5208.613] -- 1:04:06
      32000 -- [-5218.191] (-5216.435) (-5220.110) (-5219.471) * (-5228.124) (-5216.649) [-5211.827] (-5218.491) -- 1:04:41
      33000 -- (-5214.302) [-5212.633] (-5225.942) (-5224.357) * (-5216.352) (-5221.465) [-5214.457] (-5222.990) -- 1:05:13
      34000 -- (-5222.071) [-5208.892] (-5225.940) (-5216.515) * (-5223.276) (-5230.004) [-5210.114] (-5208.683) -- 1:05:43
      35000 -- (-5216.595) (-5221.920) [-5213.865] (-5218.235) * (-5229.747) (-5216.633) [-5212.573] (-5220.554) -- 1:03:50

      Average standard deviation of split frequencies: 0.027935

      36000 -- (-5223.523) (-5213.416) [-5219.293] (-5214.453) * (-5227.404) (-5226.865) [-5223.119] (-5229.046) -- 1:04:20
      37000 -- (-5240.628) [-5219.888] (-5227.395) (-5213.285) * [-5223.549] (-5210.665) (-5226.664) (-5218.507) -- 1:04:49
      38000 -- (-5226.135) (-5225.082) [-5213.523] (-5216.012) * [-5223.667] (-5226.477) (-5221.166) (-5220.429) -- 1:05:17
      39000 -- (-5226.804) [-5217.592] (-5223.406) (-5221.690) * (-5212.004) [-5217.980] (-5217.895) (-5228.705) -- 1:05:43
      40000 -- (-5216.181) (-5220.225) [-5215.330] (-5216.549) * [-5224.517] (-5225.408) (-5221.731) (-5210.444) -- 1:04:04

      Average standard deviation of split frequencies: 0.018248

      41000 -- (-5218.142) (-5226.382) (-5220.972) [-5219.567] * (-5238.236) [-5220.284] (-5208.461) (-5224.485) -- 1:04:30
      42000 -- (-5230.208) (-5228.972) (-5220.044) [-5213.705] * (-5218.252) [-5219.100] (-5218.157) (-5219.529) -- 1:04:55
      43000 -- [-5220.612] (-5223.911) (-5221.110) (-5210.411) * (-5221.562) (-5223.234) [-5220.527] (-5212.251) -- 1:05:19
      44000 -- (-5225.721) [-5227.832] (-5233.803) (-5227.868) * (-5216.031) (-5230.399) [-5220.976] (-5215.650) -- 1:05:42
      45000 -- (-5212.589) (-5216.990) (-5222.183) [-5213.761] * (-5220.962) (-5228.627) [-5215.607] (-5220.855) -- 1:06:04

      Average standard deviation of split frequencies: 0.018856

      46000 -- (-5219.985) [-5220.507] (-5232.538) (-5209.590) * (-5225.158) (-5226.292) (-5219.802) [-5208.328] -- 1:04:37
      47000 -- (-5219.282) (-5215.313) (-5223.033) [-5221.465] * (-5224.538) (-5230.557) [-5211.116] (-5221.342) -- 1:04:59
      48000 -- (-5226.416) (-5223.555) (-5219.079) [-5219.985] * [-5227.043] (-5224.906) (-5210.206) (-5220.922) -- 1:05:20
      49000 -- (-5219.856) (-5212.673) [-5214.662] (-5228.649) * (-5237.981) (-5221.319) (-5221.969) [-5205.103] -- 1:05:40
      50000 -- [-5212.316] (-5228.424) (-5216.537) (-5224.802) * (-5223.559) (-5233.344) (-5211.163) [-5218.258] -- 1:06:00

      Average standard deviation of split frequencies: 0.010879

      51000 -- (-5232.243) [-5214.957] (-5212.872) (-5211.143) * [-5222.519] (-5227.866) (-5217.671) (-5216.085) -- 1:04:41
      52000 -- [-5217.534] (-5214.356) (-5212.309) (-5218.619) * [-5217.604] (-5226.290) (-5217.235) (-5222.500) -- 1:05:01
      53000 -- (-5214.056) (-5225.871) (-5216.593) [-5214.576] * [-5215.920] (-5220.539) (-5216.376) (-5218.079) -- 1:05:20
      54000 -- [-5213.067] (-5227.606) (-5231.253) (-5221.866) * [-5221.396] (-5216.540) (-5210.129) (-5224.301) -- 1:05:38
      55000 -- (-5213.416) (-5232.544) (-5239.532) [-5215.724] * (-5216.773) [-5219.901] (-5223.112) (-5223.159) -- 1:05:56

      Average standard deviation of split frequencies: 0.003367

      56000 -- (-5214.554) (-5222.707) (-5217.676) [-5213.646] * (-5223.303) [-5210.546] (-5228.233) (-5210.978) -- 1:04:44
      57000 -- (-5220.828) (-5221.399) [-5219.575] (-5222.576) * [-5214.691] (-5218.401) (-5217.596) (-5211.835) -- 1:05:02
      58000 -- (-5215.850) (-5225.378) [-5226.281] (-5219.922) * (-5217.653) [-5215.306] (-5212.651) (-5211.451) -- 1:05:19
      59000 -- (-5221.126) (-5239.116) (-5225.358) [-5215.783] * [-5216.184] (-5224.023) (-5223.858) (-5219.243) -- 1:05:36
      60000 -- [-5215.135] (-5222.407) (-5226.419) (-5211.811) * [-5211.009] (-5223.097) (-5223.117) (-5219.185) -- 1:04:29

      Average standard deviation of split frequencies: 0.008198

      61000 -- [-5223.018] (-5217.275) (-5216.368) (-5218.424) * [-5209.897] (-5226.136) (-5223.778) (-5227.901) -- 1:04:46
      62000 -- [-5220.427] (-5220.295) (-5220.418) (-5221.149) * (-5232.638) [-5220.935] (-5218.097) (-5232.565) -- 1:05:02
      63000 -- [-5218.093] (-5218.132) (-5219.314) (-5224.681) * (-5222.438) [-5212.403] (-5211.763) (-5229.066) -- 1:05:18
      64000 -- (-5225.775) (-5219.149) (-5225.508) [-5216.802] * (-5224.495) [-5221.281] (-5225.971) (-5224.818) -- 1:05:33
      65000 -- (-5230.848) [-5216.964] (-5218.825) (-5219.916) * (-5219.698) (-5227.783) [-5214.742] (-5226.601) -- 1:04:32

      Average standard deviation of split frequencies: 0.016971

      66000 -- (-5226.988) (-5223.894) [-5207.116] (-5215.798) * [-5212.648] (-5218.238) (-5220.225) (-5231.827) -- 1:04:47
      67000 -- (-5220.516) (-5214.504) [-5209.520] (-5224.877) * (-5215.132) [-5213.903] (-5226.293) (-5216.331) -- 1:05:02
      68000 -- (-5218.491) [-5214.005] (-5212.863) (-5223.930) * (-5222.416) (-5219.279) (-5216.317) [-5217.693] -- 1:05:16
      69000 -- (-5221.901) (-5227.681) [-5216.808] (-5218.850) * [-5214.376] (-5227.243) (-5223.890) (-5218.730) -- 1:05:30
      70000 -- (-5226.209) (-5223.976) [-5209.012] (-5214.306) * [-5219.870] (-5218.313) (-5218.350) (-5215.685) -- 1:04:33

      Average standard deviation of split frequencies: 0.012222

      71000 -- [-5225.410] (-5229.558) (-5216.052) (-5222.250) * (-5217.011) (-5226.104) (-5220.453) [-5211.281] -- 1:04:47
      72000 -- (-5220.747) (-5222.751) [-5213.327] (-5211.540) * (-5219.204) (-5223.622) [-5226.769] (-5216.239) -- 1:05:01
      73000 -- (-5221.292) [-5215.602] (-5230.828) (-5216.421) * [-5213.563] (-5212.285) (-5224.499) (-5217.733) -- 1:05:14
      74000 -- (-5216.349) (-5231.706) (-5221.114) [-5214.803] * (-5213.658) (-5220.596) [-5223.349] (-5218.536) -- 1:04:20
      75000 -- (-5228.408) (-5219.073) (-5237.540) [-5222.023] * (-5212.789) [-5219.221] (-5222.819) (-5221.293) -- 1:04:34

      Average standard deviation of split frequencies: 0.006616

      76000 -- (-5227.184) (-5230.403) (-5221.142) [-5222.503] * (-5222.051) [-5211.954] (-5213.258) (-5223.742) -- 1:04:47
      77000 -- [-5218.340] (-5236.057) (-5226.228) (-5235.308) * (-5227.120) (-5219.211) (-5225.973) [-5225.326] -- 1:05:00
      78000 -- [-5214.718] (-5225.070) (-5227.227) (-5228.727) * (-5231.916) (-5218.643) (-5223.223) [-5204.959] -- 1:05:12
      79000 -- [-5213.592] (-5223.449) (-5209.383) (-5227.731) * (-5228.698) [-5213.993] (-5234.552) (-5224.505) -- 1:04:22
      80000 -- (-5213.350) [-5215.558] (-5217.051) (-5218.374) * [-5223.734] (-5222.005) (-5226.931) (-5222.722) -- 1:04:34

      Average standard deviation of split frequencies: 0.006624

      81000 -- (-5233.092) [-5218.131] (-5217.341) (-5227.788) * (-5221.483) (-5231.491) [-5218.819] (-5224.209) -- 1:04:46
      82000 -- (-5224.591) [-5222.381] (-5214.168) (-5220.280) * (-5224.533) (-5225.474) (-5214.724) [-5213.451] -- 1:04:58
      83000 -- (-5222.642) (-5229.323) [-5210.741] (-5218.793) * [-5216.977] (-5220.529) (-5218.096) (-5224.327) -- 1:04:10
      84000 -- (-5218.865) (-5217.464) [-5217.781] (-5221.566) * (-5224.446) (-5216.859) (-5216.862) [-5218.047] -- 1:04:22
      85000 -- (-5217.065) [-5217.435] (-5222.102) (-5223.180) * (-5220.008) (-5215.420) (-5219.569) [-5212.270] -- 1:04:34

      Average standard deviation of split frequencies: 0.010102

      86000 -- (-5226.260) [-5202.647] (-5226.773) (-5219.150) * (-5226.519) (-5214.672) [-5223.093] (-5211.546) -- 1:04:45
      87000 -- [-5218.710] (-5208.532) (-5229.937) (-5228.931) * (-5212.950) (-5214.808) (-5217.427) [-5213.659] -- 1:04:56
      88000 -- (-5226.989) (-5208.640) (-5230.232) [-5211.284] * [-5223.446] (-5232.283) (-5223.343) (-5220.068) -- 1:04:11
      89000 -- (-5220.266) [-5223.785] (-5229.813) (-5209.105) * (-5224.358) [-5218.107] (-5211.618) (-5235.386) -- 1:04:22
      90000 -- (-5226.497) (-5224.721) (-5235.442) [-5216.977] * [-5217.079] (-5227.188) (-5217.892) (-5225.586) -- 1:04:33

      Average standard deviation of split frequencies: 0.011614

      91000 -- (-5233.564) (-5221.633) [-5218.704] (-5224.084) * [-5214.271] (-5222.164) (-5213.514) (-5215.252) -- 1:04:44
      92000 -- [-5218.818] (-5214.005) (-5219.570) (-5217.897) * (-5226.551) [-5216.435] (-5221.774) (-5209.117) -- 1:04:01
      93000 -- (-5212.255) (-5229.487) [-5221.534] (-5222.083) * (-5218.584) (-5219.659) (-5217.765) [-5215.665] -- 1:04:11
      94000 -- (-5227.040) [-5217.297] (-5208.323) (-5213.468) * (-5218.780) [-5219.529] (-5217.986) (-5224.475) -- 1:04:22
      95000 -- (-5216.126) (-5224.074) (-5213.102) [-5217.802] * (-5221.708) (-5218.890) (-5231.798) [-5225.937] -- 1:04:32

      Average standard deviation of split frequencies: 0.014404

      96000 -- (-5219.660) (-5232.615) [-5209.908] (-5212.327) * (-5216.001) (-5224.036) [-5218.512] (-5220.269) -- 1:03:51
      97000 -- (-5231.204) [-5212.713] (-5211.493) (-5217.250) * [-5217.428] (-5222.561) (-5217.979) (-5221.404) -- 1:04:01
      98000 -- (-5230.106) (-5240.261) (-5222.088) [-5217.375] * (-5211.887) (-5219.085) (-5209.769) [-5212.157] -- 1:04:11
      99000 -- (-5225.467) [-5211.393] (-5214.977) (-5221.082) * (-5215.038) (-5225.393) [-5218.286] (-5220.617) -- 1:04:21
      100000 -- [-5212.975] (-5222.631) (-5216.936) (-5226.469) * (-5227.987) [-5216.300] (-5221.441) (-5223.656) -- 1:04:31

      Average standard deviation of split frequencies: 0.016127

      101000 -- (-5213.597) (-5220.065) (-5227.354) [-5212.985] * (-5221.819) [-5215.996] (-5227.970) (-5219.390) -- 1:03:51
      102000 -- (-5225.378) (-5222.541) [-5218.118] (-5209.071) * (-5234.074) [-5211.942] (-5224.562) (-5220.914) -- 1:04:01
      103000 -- (-5239.409) [-5219.540] (-5224.263) (-5210.239) * (-5227.944) (-5219.550) (-5220.945) [-5211.352] -- 1:04:11
      104000 -- (-5220.721) (-5227.807) (-5225.232) [-5226.925] * (-5223.185) [-5218.737] (-5214.452) (-5215.419) -- 1:04:20
      105000 -- (-5212.564) (-5227.102) (-5217.404) [-5219.745] * (-5216.248) [-5205.537] (-5226.213) (-5210.768) -- 1:03:42

      Average standard deviation of split frequencies: 0.018856

      106000 -- [-5212.838] (-5219.675) (-5215.300) (-5212.543) * [-5212.706] (-5211.539) (-5221.346) (-5214.800) -- 1:03:52
      107000 -- [-5211.178] (-5222.029) (-5214.807) (-5235.119) * (-5217.555) [-5213.253] (-5223.416) (-5214.570) -- 1:04:01
      108000 -- [-5210.424] (-5213.636) (-5223.481) (-5224.236) * (-5226.517) [-5208.402] (-5220.798) (-5225.084) -- 1:04:10
      109000 -- (-5212.432) [-5216.415] (-5216.823) (-5220.942) * (-5220.964) (-5226.689) [-5213.035] (-5232.439) -- 1:04:18
      110000 -- (-5216.643) (-5219.941) [-5216.530] (-5218.400) * (-5223.783) (-5220.355) (-5221.869) [-5223.157] -- 1:03:43

      Average standard deviation of split frequencies: 0.019081

      111000 -- (-5230.222) (-5221.669) [-5217.326] (-5221.134) * [-5219.296] (-5215.318) (-5220.283) (-5226.926) -- 1:03:51
      112000 -- (-5222.266) (-5229.853) (-5229.643) [-5216.298] * (-5226.018) (-5214.804) (-5221.488) [-5222.901] -- 1:04:00
      113000 -- (-5224.539) (-5217.917) [-5227.866] (-5216.985) * [-5220.361] (-5220.692) (-5225.113) (-5227.646) -- 1:04:09
      114000 -- (-5211.210) (-5220.275) (-5220.511) [-5220.915] * (-5220.494) (-5214.936) (-5214.655) [-5220.026] -- 1:03:34
      115000 -- (-5214.762) (-5220.145) (-5224.795) [-5208.701] * [-5208.003] (-5225.584) (-5224.931) (-5226.461) -- 1:03:43

      Average standard deviation of split frequencies: 0.011030

      116000 -- [-5218.127] (-5236.410) (-5216.501) (-5225.777) * (-5215.261) [-5213.988] (-5229.739) (-5217.985) -- 1:03:51
      117000 -- (-5225.365) (-5222.783) [-5221.289] (-5218.696) * [-5218.282] (-5218.139) (-5240.575) (-5236.660) -- 1:03:59
      118000 -- (-5225.410) (-5226.529) (-5213.580) [-5212.436] * (-5222.043) (-5213.767) (-5225.125) [-5218.657] -- 1:04:07
      119000 -- [-5221.104] (-5233.159) (-5220.950) (-5216.017) * [-5212.955] (-5213.030) (-5215.327) (-5221.230) -- 1:03:34
      120000 -- (-5226.334) (-5219.259) (-5212.240) [-5210.637] * (-5216.530) (-5216.039) (-5228.740) [-5218.531] -- 1:03:42

      Average standard deviation of split frequencies: 0.011101

      121000 -- (-5225.401) (-5214.576) [-5217.518] (-5213.405) * (-5220.010) (-5212.346) (-5219.163) [-5209.324] -- 1:03:50
      122000 -- [-5219.715] (-5227.398) (-5220.724) (-5214.914) * (-5230.448) [-5211.077] (-5213.326) (-5219.158) -- 1:03:58
      123000 -- [-5217.238] (-5218.910) (-5214.158) (-5217.098) * (-5221.407) (-5230.476) [-5217.301] (-5222.044) -- 1:03:26
      124000 -- (-5226.185) (-5230.248) (-5216.382) [-5216.967] * (-5213.619) [-5213.457] (-5212.030) (-5219.088) -- 1:03:34
      125000 -- (-5215.629) [-5206.219] (-5221.000) (-5219.757) * [-5223.307] (-5219.289) (-5225.056) (-5224.167) -- 1:03:42

      Average standard deviation of split frequencies: 0.011697

      126000 -- (-5227.249) [-5219.185] (-5221.381) (-5222.028) * (-5228.404) (-5227.425) [-5220.563] (-5214.822) -- 1:03:49
      127000 -- (-5221.977) (-5234.391) [-5222.057] (-5227.518) * (-5221.526) [-5218.607] (-5225.839) (-5226.283) -- 1:03:57
      128000 -- (-5228.227) [-5218.496] (-5228.467) (-5226.957) * [-5207.843] (-5223.227) (-5219.195) (-5223.238) -- 1:03:26
      129000 -- [-5222.371] (-5234.055) (-5228.093) (-5223.109) * (-5225.147) [-5221.039] (-5217.897) (-5227.528) -- 1:03:33
      130000 -- [-5217.297] (-5236.477) (-5222.566) (-5217.665) * (-5211.179) [-5215.763] (-5228.376) (-5224.934) -- 1:03:41

      Average standard deviation of split frequencies: 0.011734

      131000 -- [-5221.555] (-5228.788) (-5228.691) (-5219.308) * (-5206.658) (-5217.744) [-5213.400] (-5211.474) -- 1:03:48
      132000 -- (-5213.610) (-5217.748) (-5223.382) [-5210.856] * [-5213.377] (-5215.503) (-5225.675) (-5220.373) -- 1:03:55
      133000 -- (-5206.718) (-5211.071) (-5227.553) [-5214.797] * [-5212.589] (-5227.337) (-5221.473) (-5214.957) -- 1:03:25
      134000 -- [-5214.446] (-5227.834) (-5220.189) (-5219.103) * (-5217.235) (-5228.822) [-5213.178] (-5232.904) -- 1:03:32
      135000 -- [-5214.116] (-5216.181) (-5216.190) (-5210.548) * [-5221.096] (-5224.921) (-5216.575) (-5234.595) -- 1:03:39

      Average standard deviation of split frequencies: 0.010399

      136000 -- [-5218.971] (-5223.775) (-5228.775) (-5227.228) * (-5219.851) [-5223.787] (-5218.568) (-5209.024) -- 1:03:46
      137000 -- [-5215.265] (-5216.915) (-5218.088) (-5227.116) * [-5217.567] (-5218.556) (-5220.009) (-5220.326) -- 1:03:18
      138000 -- [-5211.051] (-5219.706) (-5217.984) (-5227.209) * (-5231.223) (-5227.839) (-5223.134) [-5213.678] -- 1:03:25
      139000 -- (-5216.046) (-5224.969) [-5226.124] (-5237.688) * (-5219.647) [-5208.218] (-5227.255) (-5222.864) -- 1:03:31
      140000 -- (-5229.935) [-5210.872] (-5225.921) (-5237.652) * (-5224.366) [-5217.246] (-5230.344) (-5218.900) -- 1:03:38

      Average standard deviation of split frequencies: 0.009053

      141000 -- [-5230.478] (-5216.638) (-5217.680) (-5228.861) * (-5228.867) (-5223.751) (-5224.242) [-5221.527] -- 1:03:45
      142000 -- (-5233.613) (-5222.466) (-5207.431) [-5211.291] * (-5229.829) (-5229.286) (-5233.047) [-5213.758] -- 1:03:17
      143000 -- (-5226.276) [-5218.983] (-5227.641) (-5236.143) * (-5221.466) [-5227.303] (-5227.532) (-5223.592) -- 1:03:24
      144000 -- (-5216.637) (-5213.745) (-5238.842) [-5211.155] * (-5217.410) [-5211.314] (-5238.424) (-5216.358) -- 1:03:30
      145000 -- (-5226.196) [-5211.319] (-5215.786) (-5214.005) * [-5214.978] (-5224.552) (-5223.794) (-5219.133) -- 1:03:37

      Average standard deviation of split frequencies: 0.008265

      146000 -- [-5219.776] (-5218.399) (-5222.952) (-5215.290) * (-5220.198) [-5216.517] (-5208.802) (-5218.182) -- 1:03:43
      147000 -- (-5212.842) (-5226.832) (-5222.866) [-5217.879] * (-5232.333) [-5219.308] (-5218.180) (-5225.983) -- 1:03:16
      148000 -- (-5216.432) (-5218.177) [-5211.121] (-5220.422) * (-5221.206) (-5223.363) [-5209.700] (-5221.375) -- 1:03:22
      149000 -- (-5219.612) (-5223.299) [-5213.367] (-5232.123) * [-5220.287] (-5209.403) (-5220.973) (-5224.874) -- 1:03:29
      150000 -- [-5213.070] (-5229.528) (-5209.919) (-5215.586) * [-5209.366] (-5224.769) (-5220.051) (-5219.854) -- 1:03:35

      Average standard deviation of split frequencies: 0.007532

      151000 -- [-5213.344] (-5231.174) (-5210.291) (-5219.393) * (-5223.341) [-5210.439] (-5214.439) (-5236.392) -- 1:03:09
      152000 -- [-5214.773] (-5219.177) (-5225.518) (-5215.731) * (-5211.858) [-5207.759] (-5220.927) (-5226.354) -- 1:03:15
      153000 -- (-5234.291) (-5224.074) [-5217.455] (-5220.791) * (-5223.717) (-5221.042) [-5215.275] (-5219.019) -- 1:03:21
      154000 -- (-5212.667) (-5224.967) (-5226.233) [-5221.847] * [-5227.521] (-5220.857) (-5224.888) (-5221.712) -- 1:03:27
      155000 -- [-5212.161] (-5229.728) (-5221.365) (-5219.644) * [-5216.422] (-5216.922) (-5220.357) (-5220.426) -- 1:03:33

      Average standard deviation of split frequencies: 0.005180

      156000 -- [-5213.003] (-5233.935) (-5219.916) (-5229.741) * (-5233.669) (-5218.560) [-5212.877] (-5219.751) -- 1:03:08
      157000 -- (-5217.101) (-5215.673) (-5211.261) [-5219.417] * (-5222.825) [-5216.549] (-5218.275) (-5215.434) -- 1:03:14
      158000 -- (-5234.334) (-5216.056) [-5225.884] (-5218.063) * (-5237.653) (-5214.455) (-5210.372) [-5221.943] -- 1:03:20
      159000 -- (-5226.135) (-5218.384) (-5228.912) [-5215.336] * (-5226.950) [-5215.855] (-5225.927) (-5230.115) -- 1:03:25
      160000 -- [-5216.148] (-5215.270) (-5229.366) (-5223.098) * (-5229.496) [-5214.231] (-5214.883) (-5227.770) -- 1:03:01

      Average standard deviation of split frequencies: 0.004592

      161000 -- [-5212.177] (-5214.119) (-5233.433) (-5216.493) * (-5214.464) [-5212.265] (-5224.698) (-5211.623) -- 1:03:07
      162000 -- (-5219.909) [-5216.083] (-5215.514) (-5232.351) * (-5220.995) (-5225.127) (-5213.510) [-5212.057] -- 1:03:12
      163000 -- (-5222.189) [-5214.921] (-5228.941) (-5213.846) * (-5214.837) (-5221.675) [-5219.405] (-5221.860) -- 1:03:18
      164000 -- (-5224.402) [-5214.423] (-5230.708) (-5213.777) * (-5217.483) (-5222.868) (-5223.140) [-5211.470] -- 1:03:23
      165000 -- (-5226.838) (-5221.330) (-5226.129) [-5216.676] * (-5213.995) (-5236.114) (-5241.438) [-5217.812] -- 1:03:00

      Average standard deviation of split frequencies: 0.003637

      166000 -- [-5215.673] (-5219.444) (-5216.851) (-5214.346) * (-5224.206) (-5223.252) [-5223.844] (-5216.472) -- 1:03:05
      167000 -- (-5218.008) (-5208.251) [-5215.435] (-5218.975) * [-5214.225] (-5220.032) (-5222.886) (-5219.107) -- 1:03:11
      168000 -- (-5212.876) (-5234.286) [-5212.251] (-5224.810) * (-5218.225) [-5210.995] (-5218.870) (-5216.588) -- 1:03:16
      169000 -- (-5223.515) (-5224.279) [-5222.618] (-5215.972) * (-5218.578) (-5218.696) (-5223.225) [-5221.271] -- 1:02:53
      170000 -- (-5220.775) [-5218.599] (-5221.778) (-5211.059) * (-5218.889) (-5217.729) (-5232.646) [-5224.865] -- 1:02:58

      Average standard deviation of split frequencies: 0.003132

      171000 -- (-5225.435) (-5221.414) (-5226.230) [-5211.583] * (-5230.976) [-5212.111] (-5222.423) (-5224.772) -- 1:03:04
      172000 -- (-5226.092) (-5231.483) [-5216.713] (-5214.584) * (-5220.021) [-5216.098] (-5219.345) (-5215.910) -- 1:03:09
      173000 -- (-5223.123) [-5225.107] (-5220.971) (-5220.914) * [-5213.002] (-5219.515) (-5217.738) (-5223.037) -- 1:03:14
      174000 -- (-5223.870) (-5218.042) [-5214.335] (-5229.738) * (-5218.764) (-5219.606) [-5220.993] (-5221.416) -- 1:02:52
      175000 -- (-5218.956) [-5220.551] (-5222.859) (-5220.285) * (-5222.375) (-5221.347) [-5220.140] (-5226.828) -- 1:02:57

      Average standard deviation of split frequencies: 0.004209

      176000 -- (-5217.459) [-5218.392] (-5218.005) (-5217.936) * (-5223.325) (-5221.027) (-5228.356) [-5219.614] -- 1:03:02
      177000 -- (-5231.062) [-5216.821] (-5210.245) (-5223.744) * [-5210.261] (-5228.052) (-5211.863) (-5227.242) -- 1:03:07
      178000 -- (-5220.219) [-5227.963] (-5216.012) (-5234.008) * (-5216.891) [-5219.162] (-5219.789) (-5222.210) -- 1:02:45
      179000 -- (-5221.450) (-5232.713) (-5218.151) [-5217.957] * [-5215.779] (-5221.974) (-5235.144) (-5221.899) -- 1:02:50
      180000 -- (-5220.767) (-5224.338) [-5217.112] (-5217.080) * (-5220.097) (-5213.826) [-5208.341] (-5220.569) -- 1:02:55

      Average standard deviation of split frequencies: 0.004853

      181000 -- [-5218.097] (-5218.901) (-5223.380) (-5219.377) * [-5215.425] (-5226.803) (-5219.648) (-5230.986) -- 1:03:00
      182000 -- (-5217.905) [-5214.573] (-5217.259) (-5218.329) * (-5215.314) (-5225.543) (-5221.740) [-5226.815] -- 1:03:05
      183000 -- [-5222.934] (-5217.654) (-5217.585) (-5224.751) * (-5219.333) (-5217.618) [-5216.033] (-5223.766) -- 1:02:44
      184000 -- (-5219.948) [-5216.931] (-5216.393) (-5217.019) * (-5219.352) [-5219.219] (-5229.000) (-5219.844) -- 1:02:49
      185000 -- [-5220.506] (-5227.752) (-5211.337) (-5215.037) * (-5216.313) (-5219.244) (-5229.858) [-5216.836] -- 1:02:53

      Average standard deviation of split frequencies: 0.006398

      186000 -- (-5245.751) [-5217.830] (-5214.942) (-5211.990) * (-5216.608) (-5210.687) (-5214.709) [-5211.769] -- 1:02:58
      187000 -- (-5223.021) (-5223.591) [-5210.981] (-5221.001) * (-5220.055) (-5225.174) [-5214.440] (-5219.122) -- 1:02:37
      188000 -- (-5229.662) [-5218.656] (-5215.085) (-5218.934) * (-5219.307) (-5210.471) [-5207.819] (-5218.972) -- 1:02:42
      189000 -- (-5219.796) (-5221.803) [-5211.416] (-5238.074) * [-5228.095] (-5221.951) (-5209.872) (-5211.397) -- 1:02:47
      190000 -- (-5228.982) [-5209.610] (-5211.958) (-5218.519) * [-5220.851] (-5220.072) (-5222.491) (-5225.399) -- 1:02:52

      Average standard deviation of split frequencies: 0.006664

      191000 -- [-5222.780] (-5231.030) (-5219.747) (-5216.657) * (-5205.479) (-5216.005) (-5218.936) [-5218.545] -- 1:02:56
      192000 -- (-5230.546) (-5218.092) [-5215.719] (-5219.680) * (-5231.823) (-5216.015) (-5221.093) [-5220.180] -- 1:02:36
      193000 -- [-5222.360] (-5222.433) (-5231.491) (-5213.751) * (-5220.568) [-5214.398] (-5231.238) (-5216.696) -- 1:02:40
      194000 -- (-5219.941) (-5217.740) [-5213.007] (-5217.669) * (-5222.387) (-5223.793) [-5213.570] (-5217.981) -- 1:02:45
      195000 -- [-5215.683] (-5225.614) (-5220.803) (-5217.813) * (-5214.474) (-5220.546) (-5220.679) [-5215.506] -- 1:02:50

      Average standard deviation of split frequencies: 0.006185

      196000 -- [-5213.173] (-5220.281) (-5220.174) (-5228.000) * (-5218.027) (-5226.416) [-5216.183] (-5217.238) -- 1:02:30
      197000 -- (-5215.481) (-5222.288) (-5221.154) [-5216.459] * (-5215.584) (-5212.873) [-5218.580] (-5218.978) -- 1:02:34
      198000 -- (-5211.693) (-5220.478) (-5230.389) [-5205.594] * (-5226.865) (-5210.701) (-5226.165) [-5217.229] -- 1:02:39
      199000 -- [-5218.015] (-5218.462) (-5224.182) (-5209.587) * (-5238.814) (-5224.321) [-5213.939] (-5211.433) -- 1:02:43
      200000 -- (-5219.225) [-5214.401] (-5228.883) (-5222.977) * (-5226.989) (-5222.191) [-5215.023] (-5216.124) -- 1:02:48

      Average standard deviation of split frequencies: 0.004683

      201000 -- (-5222.398) (-5219.246) [-5218.852] (-5224.030) * (-5231.884) (-5213.628) (-5231.484) [-5210.293] -- 1:02:52
      202000 -- (-5247.766) [-5214.771] (-5216.700) (-5228.388) * (-5223.157) (-5216.092) [-5217.325] (-5218.801) -- 1:02:56
      203000 -- (-5227.020) (-5221.727) [-5214.753] (-5228.905) * [-5217.209] (-5218.133) (-5219.765) (-5221.938) -- 1:02:37
      204000 -- [-5228.436] (-5226.295) (-5236.658) (-5219.826) * (-5218.629) (-5219.915) [-5214.908] (-5223.907) -- 1:02:41
      205000 -- [-5219.818] (-5216.990) (-5226.033) (-5230.088) * (-5215.354) [-5218.457] (-5215.497) (-5242.863) -- 1:02:45

      Average standard deviation of split frequencies: 0.004888

      206000 -- (-5224.482) [-5216.899] (-5218.204) (-5223.215) * [-5210.765] (-5222.680) (-5222.321) (-5223.555) -- 1:02:50
      207000 -- [-5211.092] (-5227.824) (-5225.889) (-5224.382) * (-5218.928) (-5221.540) [-5214.720] (-5215.258) -- 1:02:54
      208000 -- (-5215.941) [-5225.434] (-5222.642) (-5222.665) * (-5214.199) [-5224.213] (-5219.438) (-5232.088) -- 1:02:35
      209000 -- (-5223.856) [-5225.348] (-5222.591) (-5218.452) * (-5225.219) [-5222.446] (-5214.929) (-5227.232) -- 1:02:39
      210000 -- (-5227.259) [-5212.820] (-5227.503) (-5225.854) * (-5215.972) [-5214.307] (-5208.693) (-5212.841) -- 1:02:43

      Average standard deviation of split frequencies: 0.006671

      211000 -- (-5223.623) (-5218.350) [-5208.023] (-5230.261) * (-5222.404) (-5219.785) (-5220.075) [-5226.480] -- 1:02:47
      212000 -- (-5217.891) [-5224.816] (-5220.181) (-5214.979) * (-5212.684) [-5221.911] (-5225.491) (-5232.259) -- 1:02:51
      213000 -- (-5227.554) (-5214.364) [-5229.137] (-5225.785) * [-5210.050] (-5221.593) (-5224.701) (-5216.516) -- 1:02:33
      214000 -- (-5218.932) (-5219.368) [-5210.910] (-5216.568) * (-5222.561) (-5224.779) [-5212.290] (-5229.691) -- 1:02:37
      215000 -- (-5236.183) (-5231.115) [-5227.638] (-5215.738) * (-5216.070) (-5226.772) [-5223.408] (-5215.969) -- 1:02:41

      Average standard deviation of split frequencies: 0.007794

      216000 -- (-5225.875) (-5222.949) [-5209.621] (-5215.774) * (-5225.187) (-5218.083) [-5218.238] (-5222.936) -- 1:02:45
      217000 -- (-5216.275) (-5223.737) (-5224.130) [-5215.214] * (-5227.879) [-5221.647] (-5223.447) (-5223.198) -- 1:02:49
      218000 -- [-5222.742] (-5215.257) (-5223.328) (-5220.049) * (-5225.276) (-5229.207) (-5225.022) [-5218.414] -- 1:02:31
      219000 -- (-5221.192) (-5211.158) (-5228.606) [-5224.053] * (-5220.789) (-5220.874) [-5210.857] (-5217.667) -- 1:02:34
      220000 -- (-5226.553) [-5212.590] (-5223.738) (-5235.102) * (-5213.921) [-5210.647] (-5214.352) (-5219.693) -- 1:02:38

      Average standard deviation of split frequencies: 0.007607

      221000 -- (-5228.937) (-5213.764) [-5214.694] (-5219.463) * (-5222.758) (-5219.420) [-5213.806] (-5211.324) -- 1:02:42
      222000 -- (-5219.072) (-5220.467) (-5229.352) [-5209.169] * (-5222.614) (-5222.112) [-5208.318] (-5224.784) -- 1:02:46
      223000 -- (-5221.413) (-5233.671) (-5227.049) [-5211.577] * (-5225.291) (-5216.792) [-5219.548] (-5219.396) -- 1:02:50
      224000 -- [-5211.507] (-5219.156) (-5221.285) (-5226.633) * [-5210.562] (-5226.067) (-5224.556) (-5211.647) -- 1:02:32
      225000 -- (-5227.608) (-5220.775) [-5207.412] (-5231.103) * [-5222.766] (-5221.819) (-5226.759) (-5217.425) -- 1:02:36

      Average standard deviation of split frequencies: 0.008022

      226000 -- [-5218.850] (-5220.213) (-5224.981) (-5224.904) * (-5220.273) (-5229.398) [-5211.276] (-5216.748) -- 1:02:40
      227000 -- [-5217.855] (-5227.772) (-5227.053) (-5222.115) * (-5233.920) [-5208.812] (-5220.093) (-5227.280) -- 1:02:43
      228000 -- (-5215.842) [-5207.072] (-5221.583) (-5216.720) * (-5218.873) (-5211.094) [-5216.132] (-5213.638) -- 1:02:47
      229000 -- (-5215.798) [-5214.719] (-5215.060) (-5224.576) * (-5223.249) (-5220.733) [-5212.650] (-5220.972) -- 1:02:50
      230000 -- (-5216.260) (-5222.130) [-5226.408] (-5218.050) * (-5212.307) (-5218.582) (-5213.032) [-5216.958] -- 1:02:54

      Average standard deviation of split frequencies: 0.007257

      231000 -- (-5231.996) (-5215.501) [-5214.342] (-5226.232) * [-5209.969] (-5217.821) (-5218.125) (-5224.504) -- 1:02:37
      232000 -- (-5218.644) [-5208.050] (-5216.787) (-5220.663) * (-5221.891) (-5215.056) [-5211.782] (-5221.813) -- 1:02:40
      233000 -- (-5216.478) (-5222.453) (-5229.744) [-5214.626] * (-5232.210) (-5221.629) [-5211.132] (-5215.314) -- 1:02:44
      234000 -- [-5214.384] (-5220.580) (-5217.188) (-5224.774) * (-5220.378) (-5223.026) (-5213.009) [-5215.703] -- 1:02:47
      235000 -- (-5216.683) (-5221.074) (-5235.023) [-5210.588] * (-5230.685) [-5216.512] (-5215.472) (-5211.628) -- 1:02:51

      Average standard deviation of split frequencies: 0.009702

      236000 -- (-5220.014) [-5210.961] (-5222.469) (-5216.687) * (-5222.788) (-5217.272) [-5221.430] (-5221.704) -- 1:02:34
      237000 -- [-5216.140] (-5228.470) (-5224.636) (-5212.622) * (-5228.586) (-5218.842) (-5220.724) [-5220.593] -- 1:02:38
      238000 -- (-5218.075) (-5227.551) [-5206.991] (-5216.845) * (-5224.102) (-5217.936) [-5214.239] (-5217.923) -- 1:02:41
      239000 -- [-5214.003] (-5230.377) (-5210.355) (-5225.226) * [-5218.619] (-5226.243) (-5226.731) (-5220.659) -- 1:02:44
      240000 -- (-5229.392) (-5217.681) [-5211.730] (-5223.164) * (-5223.126) (-5230.038) [-5217.528] (-5218.674) -- 1:02:48

      Average standard deviation of split frequencies: 0.012278

      241000 -- (-5219.871) [-5215.972] (-5216.081) (-5231.526) * (-5225.190) (-5226.543) [-5213.979] (-5225.082) -- 1:02:31
      242000 -- (-5224.632) (-5220.397) [-5213.686] (-5217.830) * (-5224.793) (-5223.691) [-5216.788] (-5221.815) -- 1:02:35
      243000 -- (-5214.403) [-5221.803] (-5213.492) (-5219.928) * (-5215.135) (-5228.177) [-5215.031] (-5220.883) -- 1:02:38
      244000 -- [-5213.350] (-5219.476) (-5218.582) (-5220.085) * [-5218.400] (-5223.820) (-5224.739) (-5221.176) -- 1:02:41
      245000 -- (-5211.816) (-5238.458) (-5210.236) [-5211.498] * [-5210.980] (-5223.002) (-5220.801) (-5220.497) -- 1:02:45

      Average standard deviation of split frequencies: 0.011740

      246000 -- (-5228.067) (-5225.460) (-5218.963) [-5223.104] * [-5209.411] (-5225.902) (-5217.633) (-5218.481) -- 1:02:29
      247000 -- (-5218.639) (-5221.956) (-5220.261) [-5221.294] * (-5212.289) (-5223.669) (-5229.015) [-5221.165] -- 1:02:32
      248000 -- [-5212.282] (-5213.147) (-5218.619) (-5229.530) * (-5219.130) (-5211.930) (-5225.902) [-5216.123] -- 1:02:35
      249000 -- (-5217.244) (-5219.613) [-5224.539] (-5217.335) * [-5217.874] (-5224.041) (-5216.839) (-5210.890) -- 1:02:38
      250000 -- (-5228.300) (-5221.181) [-5226.071] (-5232.586) * (-5223.761) [-5212.835] (-5224.219) (-5215.697) -- 1:02:42

      Average standard deviation of split frequencies: 0.009478

      251000 -- (-5215.423) (-5228.491) (-5216.631) [-5225.009] * (-5215.288) (-5225.112) (-5215.684) [-5206.607] -- 1:02:26
      252000 -- [-5213.386] (-5224.287) (-5215.823) (-5216.834) * (-5217.604) (-5222.216) (-5226.347) [-5213.669] -- 1:02:29
      253000 -- (-5228.913) (-5221.105) (-5216.818) [-5218.652] * (-5224.771) [-5214.460] (-5229.058) (-5216.474) -- 1:02:32
      254000 -- (-5221.466) (-5221.630) (-5219.178) [-5216.590] * (-5222.668) [-5218.323] (-5223.408) (-5219.784) -- 1:02:35
      255000 -- (-5228.984) (-5221.746) (-5218.449) [-5212.705] * (-5216.940) (-5217.556) (-5226.068) [-5209.065] -- 1:02:38

      Average standard deviation of split frequencies: 0.009733

      256000 -- (-5228.678) (-5213.208) [-5221.015] (-5218.484) * [-5221.671] (-5234.404) (-5222.450) (-5211.213) -- 1:02:23
      257000 -- (-5224.039) [-5210.653] (-5236.450) (-5236.579) * (-5215.665) [-5216.936] (-5223.468) (-5210.049) -- 1:02:26
      258000 -- (-5214.860) (-5221.819) [-5211.251] (-5227.071) * (-5221.277) (-5213.498) [-5217.202] (-5222.373) -- 1:02:47
      259000 -- [-5212.045] (-5214.636) (-5219.680) (-5217.936) * (-5216.540) [-5219.759] (-5218.945) (-5217.224) -- 1:02:50
      260000 -- (-5222.963) (-5216.361) [-5212.658] (-5222.047) * (-5216.997) (-5215.372) (-5225.321) [-5219.581] -- 1:02:35

      Average standard deviation of split frequencies: 0.010583

      261000 -- (-5228.033) (-5216.087) [-5206.784] (-5218.370) * [-5211.490] (-5229.972) (-5216.057) (-5230.881) -- 1:02:38
      262000 -- (-5215.105) [-5217.001] (-5219.212) (-5216.139) * [-5213.103] (-5222.273) (-5229.514) (-5220.861) -- 1:02:41
      263000 -- (-5232.111) (-5216.388) (-5219.803) [-5214.113] * (-5223.657) [-5227.737] (-5212.062) (-5212.572) -- 1:02:44
      264000 -- (-5219.442) (-5224.822) [-5216.806] (-5229.656) * (-5216.125) [-5212.039] (-5223.070) (-5227.776) -- 1:02:47
      265000 -- (-5218.442) [-5215.978] (-5220.492) (-5225.499) * (-5220.682) (-5217.867) (-5221.800) [-5208.555] -- 1:02:32

      Average standard deviation of split frequencies: 0.010859

      266000 -- (-5216.935) (-5230.596) (-5216.919) [-5225.153] * [-5226.411] (-5218.136) (-5224.388) (-5220.380) -- 1:02:35
      267000 -- [-5214.241] (-5237.381) (-5220.412) (-5221.603) * (-5226.232) [-5218.278] (-5217.521) (-5218.774) -- 1:02:38
      268000 -- (-5220.512) [-5209.501] (-5222.308) (-5233.582) * (-5223.647) (-5217.925) [-5215.873] (-5233.162) -- 1:02:40
      269000 -- (-5226.510) [-5213.001] (-5223.136) (-5217.660) * (-5215.732) (-5230.267) (-5220.259) [-5217.776] -- 1:02:43
      270000 -- (-5225.479) (-5225.079) [-5219.013] (-5216.207) * (-5229.432) (-5216.118) (-5215.538) [-5218.319] -- 1:02:28

      Average standard deviation of split frequencies: 0.010399

      271000 -- (-5213.618) (-5217.822) [-5217.723] (-5215.684) * (-5221.118) (-5212.521) [-5227.348] (-5224.170) -- 1:02:31
      272000 -- (-5222.468) (-5220.904) [-5203.415] (-5220.329) * (-5231.492) (-5223.961) (-5227.631) [-5213.636] -- 1:02:34
      273000 -- (-5223.254) (-5216.490) [-5207.753] (-5221.381) * (-5226.496) (-5223.904) (-5231.997) [-5215.699] -- 1:02:37
      274000 -- [-5215.831] (-5210.118) (-5213.107) (-5222.933) * (-5226.362) (-5221.537) (-5235.012) [-5213.033] -- 1:02:22
      275000 -- (-5219.039) [-5216.662] (-5214.922) (-5226.830) * (-5223.499) (-5214.657) (-5225.886) [-5214.616] -- 1:02:25

      Average standard deviation of split frequencies: 0.009516

      276000 -- (-5213.463) (-5213.226) [-5213.839] (-5229.771) * (-5215.924) (-5223.280) (-5218.774) [-5218.143] -- 1:02:28
      277000 -- (-5219.861) [-5212.942] (-5216.548) (-5218.120) * (-5222.978) [-5215.028] (-5227.085) (-5218.901) -- 1:02:31
      278000 -- (-5222.539) (-5227.345) (-5221.845) [-5224.265] * [-5220.941] (-5223.564) (-5216.838) (-5215.059) -- 1:02:33
      279000 -- [-5213.267] (-5234.542) (-5219.911) (-5219.171) * (-5223.389) (-5226.008) (-5226.786) [-5207.700] -- 1:02:19
      280000 -- (-5212.387) (-5229.315) (-5217.268) [-5214.960] * (-5225.064) (-5221.433) [-5212.839] (-5223.164) -- 1:02:22

      Average standard deviation of split frequencies: 0.009096

      281000 -- [-5222.111] (-5214.134) (-5210.105) (-5245.414) * (-5215.642) (-5218.767) (-5217.696) [-5209.138] -- 1:02:24
      282000 -- (-5228.988) (-5229.229) (-5212.755) [-5220.401] * [-5217.822] (-5223.493) (-5223.291) (-5218.758) -- 1:02:27
      283000 -- [-5223.108] (-5218.095) (-5221.740) (-5210.257) * (-5222.777) (-5219.047) [-5212.587] (-5212.830) -- 1:02:13
      284000 -- [-5208.338] (-5219.492) (-5213.929) (-5222.485) * (-5228.294) (-5218.666) [-5216.337] (-5221.602) -- 1:02:16
      285000 -- [-5229.857] (-5217.735) (-5226.794) (-5222.803) * (-5220.798) (-5211.601) [-5215.839] (-5217.647) -- 1:02:18

      Average standard deviation of split frequencies: 0.008457

      286000 -- (-5228.269) [-5220.230] (-5212.408) (-5222.558) * [-5224.899] (-5220.855) (-5229.368) (-5221.577) -- 1:02:21
      287000 -- (-5223.633) (-5216.888) [-5216.391] (-5224.162) * (-5221.822) (-5222.090) [-5220.154] (-5219.055) -- 1:02:24
      288000 -- (-5219.972) (-5230.937) [-5215.376] (-5211.011) * (-5221.122) (-5214.130) (-5222.180) [-5211.583] -- 1:02:26
      289000 -- (-5219.405) [-5216.007] (-5222.585) (-5220.462) * (-5223.898) (-5223.919) [-5210.746] (-5217.143) -- 1:02:12
      290000 -- [-5221.998] (-5233.451) (-5214.180) (-5240.466) * (-5210.849) (-5222.891) (-5217.652) [-5211.257] -- 1:02:15

      Average standard deviation of split frequencies: 0.007749

      291000 -- (-5222.574) (-5217.332) [-5217.582] (-5216.287) * (-5227.329) (-5219.185) [-5210.789] (-5217.864) -- 1:02:18
      292000 -- (-5228.250) (-5237.675) (-5211.464) [-5213.196] * (-5222.649) (-5222.388) [-5218.451] (-5233.395) -- 1:02:20
      293000 -- (-5220.488) (-5227.323) [-5219.837] (-5218.169) * [-5215.088] (-5235.518) (-5215.768) (-5217.395) -- 1:02:07
      294000 -- (-5221.884) (-5228.531) (-5216.142) [-5221.962] * (-5231.424) (-5226.451) [-5217.473] (-5217.027) -- 1:02:09
      295000 -- (-5222.092) (-5221.398) (-5216.932) [-5211.940] * (-5225.510) (-5223.838) (-5217.986) [-5220.938] -- 1:02:12

      Average standard deviation of split frequencies: 0.007857

      296000 -- (-5223.417) [-5219.930] (-5228.767) (-5223.200) * [-5211.788] (-5222.661) (-5218.054) (-5225.089) -- 1:02:14
      297000 -- (-5215.870) (-5218.496) (-5219.413) [-5215.070] * [-5211.618] (-5219.336) (-5219.590) (-5216.115) -- 1:02:17
      298000 -- [-5209.940] (-5216.217) (-5224.265) (-5219.434) * [-5212.152] (-5230.143) (-5219.430) (-5226.255) -- 1:02:03
      299000 -- (-5216.495) (-5221.735) (-5222.008) [-5206.823] * (-5219.018) (-5226.383) (-5224.327) [-5216.630] -- 1:02:06
      300000 -- (-5219.674) (-5218.446) (-5223.867) [-5213.080] * [-5209.876] (-5232.261) (-5212.836) (-5230.682) -- 1:02:08

      Average standard deviation of split frequencies: 0.008552

      301000 -- (-5209.039) (-5222.889) (-5217.469) [-5224.544] * (-5221.613) [-5229.389] (-5219.877) (-5217.331) -- 1:02:11
      302000 -- (-5210.882) (-5225.026) (-5219.437) [-5214.743] * (-5225.255) (-5221.455) (-5219.284) [-5214.218] -- 1:02:13
      303000 -- (-5223.850) [-5211.525] (-5220.826) (-5219.083) * (-5229.869) (-5222.126) [-5209.201] (-5221.362) -- 1:02:00
      304000 -- (-5227.667) [-5222.719] (-5220.955) (-5216.326) * (-5214.578) [-5227.044] (-5209.610) (-5227.098) -- 1:02:02
      305000 -- (-5226.818) (-5222.466) (-5222.537) [-5214.577] * [-5222.822] (-5211.000) (-5231.122) (-5228.439) -- 1:02:05

      Average standard deviation of split frequencies: 0.009633

      306000 -- (-5223.989) [-5216.579] (-5217.858) (-5224.322) * (-5224.190) (-5226.490) (-5221.148) [-5214.505] -- 1:02:07
      307000 -- [-5221.644] (-5212.968) (-5215.136) (-5220.319) * (-5218.961) [-5219.950] (-5209.617) (-5222.198) -- 1:01:54
      308000 -- (-5218.478) [-5214.218] (-5223.792) (-5227.820) * (-5227.333) (-5222.963) (-5220.746) [-5212.878] -- 1:01:57
      309000 -- (-5218.338) (-5223.344) [-5219.144] (-5221.571) * (-5230.096) [-5212.522] (-5206.317) (-5222.600) -- 1:01:59
      310000 -- (-5218.558) [-5231.570] (-5218.653) (-5223.452) * (-5225.663) [-5213.849] (-5221.226) (-5226.989) -- 1:02:01

      Average standard deviation of split frequencies: 0.009929

      311000 -- (-5217.855) (-5219.278) [-5212.138] (-5222.782) * (-5218.375) (-5215.167) [-5219.061] (-5225.437) -- 1:02:04
      312000 -- (-5226.378) (-5211.622) (-5209.461) [-5220.485] * (-5213.258) [-5207.728] (-5219.305) (-5219.646) -- 1:01:51
      313000 -- (-5224.523) (-5222.650) (-5220.908) [-5212.725] * (-5215.216) [-5209.474] (-5225.176) (-5227.049) -- 1:01:53
      314000 -- (-5222.463) (-5230.514) (-5213.871) [-5215.762] * (-5213.138) [-5214.959] (-5223.876) (-5216.936) -- 1:01:55
      315000 -- (-5220.240) (-5219.501) [-5217.323] (-5225.604) * (-5224.510) [-5218.658] (-5215.262) (-5224.659) -- 1:01:58

      Average standard deviation of split frequencies: 0.009164

      316000 -- (-5222.861) [-5215.132] (-5235.343) (-5220.190) * [-5229.528] (-5219.672) (-5222.206) (-5213.940) -- 1:02:00
      317000 -- [-5218.626] (-5227.406) (-5238.641) (-5210.154) * (-5228.995) (-5221.994) (-5220.084) [-5221.602] -- 1:01:47
      318000 -- (-5228.566) [-5220.093] (-5226.157) (-5226.992) * (-5215.035) (-5214.981) (-5226.116) [-5213.171] -- 1:01:50
      319000 -- (-5217.428) (-5220.348) [-5225.778] (-5226.857) * (-5216.567) (-5223.731) (-5220.510) [-5210.862] -- 1:01:52
      320000 -- [-5226.096] (-5222.627) (-5224.132) (-5214.690) * (-5221.284) [-5214.834] (-5224.197) (-5217.193) -- 1:01:54

      Average standard deviation of split frequencies: 0.009431

      321000 -- (-5219.742) (-5214.718) [-5214.749] (-5219.388) * (-5226.445) (-5216.576) [-5216.729] (-5218.639) -- 1:01:56
      322000 -- [-5216.230] (-5214.316) (-5213.028) (-5220.386) * (-5227.689) [-5212.177] (-5222.226) (-5218.067) -- 1:01:44
      323000 -- (-5224.532) (-5226.219) (-5224.920) [-5213.598] * [-5217.694] (-5210.996) (-5216.914) (-5235.574) -- 1:01:46
      324000 -- (-5223.676) (-5217.331) (-5220.791) [-5213.947] * (-5215.618) (-5212.007) [-5221.144] (-5218.404) -- 1:01:49
      325000 -- (-5226.761) (-5226.112) [-5210.173] (-5209.418) * [-5219.526] (-5223.272) (-5214.923) (-5226.687) -- 1:01:51

      Average standard deviation of split frequencies: 0.008246

      326000 -- (-5217.989) (-5227.402) (-5224.819) [-5231.273] * (-5206.659) [-5224.042] (-5219.472) (-5220.105) -- 1:01:39
      327000 -- (-5217.745) (-5216.594) [-5214.615] (-5215.969) * (-5219.164) [-5213.263] (-5217.274) (-5221.020) -- 1:01:41
      328000 -- (-5227.469) [-5235.063] (-5223.176) (-5232.178) * [-5207.730] (-5220.952) (-5233.110) (-5216.170) -- 1:01:43
      329000 -- (-5232.480) (-5226.439) [-5226.091] (-5223.941) * (-5213.251) (-5227.387) [-5213.842] (-5229.329) -- 1:01:45
      330000 -- (-5216.783) (-5214.133) [-5221.734] (-5218.221) * (-5228.616) (-5224.669) (-5223.259) [-5213.181] -- 1:01:47

      Average standard deviation of split frequencies: 0.007708

      331000 -- (-5222.894) (-5231.692) [-5222.493] (-5224.753) * (-5209.367) [-5210.483] (-5215.348) (-5214.421) -- 1:01:35
      332000 -- (-5220.101) (-5228.062) (-5227.053) [-5228.625] * [-5211.703] (-5221.928) (-5221.703) (-5225.868) -- 1:01:37
      333000 -- (-5217.793) [-5219.419] (-5227.048) (-5232.131) * (-5221.972) [-5214.311] (-5211.039) (-5231.361) -- 1:01:39
      334000 -- (-5224.038) (-5222.678) [-5214.046] (-5221.059) * [-5225.940] (-5210.327) (-5213.633) (-5230.098) -- 1:01:42
      335000 -- (-5225.106) [-5216.020] (-5225.984) (-5211.874) * (-5229.190) (-5227.530) [-5216.571] (-5233.190) -- 1:01:30

      Average standard deviation of split frequencies: 0.006414

      336000 -- (-5222.316) [-5220.091] (-5227.889) (-5222.892) * [-5219.553] (-5221.557) (-5228.434) (-5233.777) -- 1:01:32
      337000 -- [-5212.297] (-5222.546) (-5243.557) (-5216.471) * (-5213.122) [-5221.171] (-5210.156) (-5225.283) -- 1:01:34
      338000 -- [-5218.520] (-5225.152) (-5232.653) (-5231.545) * (-5217.767) [-5213.135] (-5222.044) (-5211.502) -- 1:01:36
      339000 -- (-5229.510) [-5216.889] (-5216.581) (-5212.480) * (-5227.472) (-5222.812) [-5211.638] (-5217.335) -- 1:01:38
      340000 -- (-5217.737) (-5223.251) (-5217.211) [-5211.495] * (-5229.128) (-5234.066) (-5214.752) [-5219.060] -- 1:01:26

      Average standard deviation of split frequencies: 0.005130

      341000 -- (-5220.037) [-5217.408] (-5217.924) (-5210.512) * (-5226.082) (-5229.665) (-5223.222) [-5217.814] -- 1:01:28
      342000 -- (-5229.016) (-5215.676) (-5229.775) [-5213.239] * (-5219.950) (-5238.378) (-5222.132) [-5211.809] -- 1:01:30
      343000 -- (-5225.435) (-5216.233) (-5220.284) [-5216.461] * (-5225.304) (-5227.320) (-5224.709) [-5217.130] -- 1:01:33
      344000 -- (-5229.972) (-5213.379) [-5223.788] (-5218.742) * (-5222.775) [-5207.638] (-5215.742) (-5217.194) -- 1:01:21
      345000 -- [-5220.483] (-5214.417) (-5230.460) (-5229.458) * [-5214.098] (-5223.726) (-5222.005) (-5214.940) -- 1:01:23

      Average standard deviation of split frequencies: 0.004662

      346000 -- (-5214.268) (-5220.146) [-5232.846] (-5228.469) * (-5233.507) [-5229.563] (-5220.175) (-5216.416) -- 1:01:25
      347000 -- [-5215.586] (-5218.742) (-5222.752) (-5232.169) * (-5231.740) (-5214.679) (-5219.437) [-5224.591] -- 1:01:27
      348000 -- [-5223.089] (-5220.083) (-5208.381) (-5228.056) * (-5227.788) [-5211.490] (-5222.045) (-5234.368) -- 1:01:29
      349000 -- (-5228.558) (-5234.313) [-5208.610] (-5216.686) * (-5226.641) (-5219.068) [-5220.947] (-5214.355) -- 1:01:18
      350000 -- (-5220.177) (-5229.799) [-5218.952] (-5217.236) * [-5216.381] (-5237.332) (-5226.285) (-5217.708) -- 1:01:20

      Average standard deviation of split frequencies: 0.004018

      351000 -- (-5217.648) [-5214.400] (-5220.952) (-5226.602) * (-5220.084) (-5228.094) (-5226.014) [-5218.092] -- 1:01:22
      352000 -- (-5221.691) (-5225.342) (-5218.257) [-5216.031] * [-5213.108] (-5218.590) (-5233.564) (-5223.978) -- 1:01:24
      353000 -- [-5214.019] (-5228.062) (-5217.940) (-5226.090) * (-5215.362) [-5223.731] (-5218.691) (-5219.861) -- 1:01:26
      354000 -- (-5223.681) (-5224.192) [-5222.598] (-5216.744) * [-5212.888] (-5219.751) (-5209.409) (-5246.956) -- 1:01:14
      355000 -- (-5229.649) (-5227.913) [-5220.574] (-5220.614) * (-5228.315) [-5213.338] (-5220.837) (-5218.971) -- 1:01:16

      Average standard deviation of split frequencies: 0.002459

      356000 -- (-5215.425) (-5225.032) (-5225.932) [-5208.290] * (-5226.106) (-5213.310) (-5214.814) [-5215.182] -- 1:01:18
      357000 -- (-5215.674) [-5214.118] (-5221.565) (-5220.624) * [-5213.834] (-5232.588) (-5220.107) (-5210.363) -- 1:01:20
      358000 -- (-5217.937) [-5222.716] (-5212.878) (-5218.670) * (-5224.979) (-5216.661) [-5213.284] (-5215.234) -- 1:01:09
      359000 -- (-5215.900) (-5226.568) (-5214.307) [-5211.954] * (-5219.368) [-5216.631] (-5218.684) (-5216.260) -- 1:01:11
      360000 -- (-5222.640) (-5224.534) (-5232.876) [-5219.241] * [-5229.423] (-5219.224) (-5231.102) (-5224.292) -- 1:01:13

      Average standard deviation of split frequencies: 0.003168

      361000 -- (-5213.614) (-5228.449) (-5217.883) [-5213.145] * (-5213.207) (-5233.340) (-5224.614) [-5216.048] -- 1:01:15
      362000 -- (-5218.194) (-5217.790) (-5224.289) [-5212.400] * [-5216.595] (-5230.787) (-5214.119) (-5218.705) -- 1:01:17
      363000 -- (-5215.594) (-5217.233) (-5223.593) [-5207.109] * (-5220.476) (-5239.195) (-5222.540) [-5204.257] -- 1:01:06
      364000 -- [-5232.114] (-5226.119) (-5227.494) (-5221.606) * (-5216.895) [-5215.243] (-5226.352) (-5216.806) -- 1:01:08
      365000 -- [-5222.896] (-5222.884) (-5225.554) (-5228.177) * (-5216.534) (-5231.964) (-5215.619) [-5220.555] -- 1:01:09

      Average standard deviation of split frequencies: 0.003490

      366000 -- (-5216.843) (-5221.176) (-5220.945) [-5220.033] * (-5219.182) [-5211.123] (-5211.467) (-5226.896) -- 1:01:11
      367000 -- (-5228.955) (-5218.289) [-5220.518] (-5218.935) * (-5221.038) (-5221.048) [-5230.717] (-5233.174) -- 1:01:13
      368000 -- (-5222.839) [-5217.920] (-5220.413) (-5216.365) * (-5214.309) (-5234.873) [-5218.345] (-5211.111) -- 1:01:02
      369000 -- (-5231.220) (-5218.259) (-5222.710) [-5223.343] * (-5226.967) (-5225.077) (-5221.178) [-5214.581] -- 1:01:04
      370000 -- (-5216.917) (-5214.231) [-5209.354] (-5227.834) * (-5229.507) (-5223.473) [-5211.586] (-5222.067) -- 1:01:06

      Average standard deviation of split frequencies: 0.003078

      371000 -- [-5224.838] (-5215.010) (-5221.496) (-5221.738) * (-5225.194) [-5215.747] (-5224.138) (-5224.012) -- 1:01:08
      372000 -- (-5220.613) (-5218.898) (-5223.775) [-5215.082] * (-5232.670) [-5218.009] (-5222.557) (-5224.634) -- 1:00:57
      373000 -- (-5217.326) [-5224.590] (-5229.901) (-5214.936) * (-5218.710) [-5229.882] (-5231.700) (-5210.244) -- 1:00:59
      374000 -- [-5212.444] (-5226.587) (-5228.458) (-5228.043) * (-5215.778) [-5226.242] (-5225.059) (-5219.734) -- 1:01:01
      375000 -- (-5223.077) (-5222.978) (-5210.953) [-5218.438] * [-5213.898] (-5227.450) (-5229.280) (-5215.903) -- 1:01:03

      Average standard deviation of split frequencies: 0.003582

      376000 -- (-5225.970) (-5226.097) [-5210.663] (-5224.635) * (-5211.155) (-5227.691) (-5216.296) [-5222.266] -- 1:01:04
      377000 -- (-5247.137) [-5230.150] (-5214.895) (-5221.126) * (-5234.850) [-5218.091] (-5212.736) (-5219.168) -- 1:00:54
      378000 -- (-5229.472) (-5232.340) [-5213.802] (-5222.063) * (-5220.740) (-5213.850) (-5226.200) [-5213.356] -- 1:00:56
      379000 -- (-5216.745) (-5224.359) [-5228.726] (-5217.137) * [-5210.810] (-5219.795) (-5240.137) (-5236.201) -- 1:00:57
      380000 -- (-5224.684) (-5226.157) (-5211.880) [-5213.250] * (-5208.844) (-5227.473) [-5218.976] (-5219.373) -- 1:00:59

      Average standard deviation of split frequencies: 0.004062

      381000 -- [-5214.033] (-5222.730) (-5215.775) (-5215.192) * (-5217.848) (-5219.867) [-5220.992] (-5221.502) -- 1:00:49
      382000 -- (-5225.304) (-5225.399) [-5218.929] (-5226.956) * (-5212.455) (-5217.346) [-5214.958] (-5220.082) -- 1:00:50
      383000 -- (-5214.715) (-5218.857) [-5219.364] (-5223.698) * (-5211.858) (-5223.077) [-5222.112] (-5221.353) -- 1:00:52
      384000 -- [-5223.821] (-5221.160) (-5217.357) (-5224.113) * (-5219.355) [-5222.237] (-5219.273) (-5215.001) -- 1:00:54
      385000 -- (-5225.681) [-5213.593] (-5220.422) (-5232.687) * (-5232.803) [-5213.929] (-5226.862) (-5216.051) -- 1:00:56

      Average standard deviation of split frequencies: 0.004877

      386000 -- [-5218.479] (-5215.609) (-5217.358) (-5219.758) * [-5218.876] (-5225.522) (-5224.059) (-5220.969) -- 1:00:45
      387000 -- (-5215.232) (-5226.131) [-5210.932] (-5222.931) * (-5220.700) [-5219.630] (-5225.659) (-5214.594) -- 1:00:47
      388000 -- (-5226.579) (-5234.488) [-5208.920] (-5220.269) * [-5218.523] (-5215.524) (-5216.855) (-5214.829) -- 1:00:49
      389000 -- (-5225.433) (-5228.682) (-5219.464) [-5213.007] * (-5225.345) (-5227.793) (-5211.643) [-5220.345] -- 1:00:50
      390000 -- [-5216.571] (-5214.949) (-5218.517) (-5215.006) * [-5221.063] (-5221.304) (-5221.914) (-5224.309) -- 1:00:40

      Average standard deviation of split frequencies: 0.004982

      391000 -- (-5217.062) [-5216.964] (-5228.016) (-5217.217) * [-5214.262] (-5219.813) (-5224.881) (-5225.495) -- 1:00:42
      392000 -- (-5225.474) [-5218.086] (-5228.553) (-5220.962) * (-5222.345) [-5217.551] (-5226.186) (-5224.727) -- 1:00:44
      393000 -- (-5223.197) (-5219.925) [-5216.254] (-5218.872) * (-5228.206) (-5213.709) (-5219.104) [-5219.260] -- 1:00:45
      394000 -- (-5237.089) [-5207.223] (-5223.275) (-5219.609) * (-5216.283) (-5224.355) (-5226.003) [-5212.135] -- 1:00:47
      395000 -- (-5234.151) (-5209.589) (-5214.930) [-5217.830] * (-5207.052) (-5231.590) [-5214.750] (-5220.970) -- 1:00:37

      Average standard deviation of split frequencies: 0.004762

      396000 -- (-5228.462) (-5229.335) [-5212.395] (-5219.285) * [-5215.540] (-5226.673) (-5226.697) (-5235.440) -- 1:00:39
      397000 -- (-5237.662) (-5220.883) (-5221.367) [-5214.909] * [-5215.308] (-5233.646) (-5212.539) (-5229.416) -- 1:00:40
      398000 -- [-5221.401] (-5218.296) (-5217.160) (-5221.627) * (-5213.084) [-5216.582] (-5231.203) (-5220.511) -- 1:00:42
      399000 -- (-5223.115) (-5221.804) (-5225.197) [-5220.079] * (-5214.594) [-5211.264] (-5218.858) (-5230.814) -- 1:00:32
      400000 -- (-5222.842) [-5217.534] (-5221.737) (-5226.188) * (-5233.802) (-5217.182) (-5215.921) [-5221.182] -- 1:00:34

      Average standard deviation of split frequencies: 0.004698

      401000 -- (-5229.907) (-5232.678) (-5212.246) [-5211.445] * [-5220.134] (-5220.388) (-5219.060) (-5215.730) -- 1:00:35
      402000 -- (-5218.478) (-5216.648) (-5229.171) [-5210.797] * [-5222.673] (-5223.283) (-5230.157) (-5214.438) -- 1:00:37
      403000 -- (-5219.912) [-5210.949] (-5231.657) (-5209.173) * [-5222.787] (-5221.348) (-5209.258) (-5230.871) -- 1:00:38
      404000 -- (-5226.114) (-5221.471) (-5213.010) [-5212.878] * (-5232.875) (-5217.712) [-5208.501] (-5224.033) -- 1:00:29
      405000 -- [-5208.147] (-5232.431) (-5215.165) (-5220.714) * (-5224.729) (-5218.120) [-5209.721] (-5210.029) -- 1:00:30

      Average standard deviation of split frequencies: 0.003478

      406000 -- (-5221.815) [-5220.729] (-5244.620) (-5218.962) * [-5218.452] (-5212.110) (-5212.667) (-5229.791) -- 1:00:32
      407000 -- (-5211.213) (-5222.825) [-5223.168] (-5221.160) * (-5215.902) (-5219.552) [-5212.654] (-5217.796) -- 1:00:33
      408000 -- (-5229.176) (-5216.789) (-5212.835) [-5229.019] * [-5216.418] (-5227.789) (-5213.854) (-5221.873) -- 1:00:35
      409000 -- (-5222.737) (-5221.375) [-5217.864] (-5217.516) * (-5221.862) (-5224.505) (-5217.314) [-5219.291] -- 1:00:25
      410000 -- (-5218.641) [-5217.719] (-5222.000) (-5233.332) * (-5219.164) [-5221.708] (-5215.041) (-5221.669) -- 1:00:27

      Average standard deviation of split frequencies: 0.003923

      411000 -- (-5215.368) [-5216.507] (-5214.939) (-5219.460) * (-5218.856) [-5212.089] (-5221.570) (-5218.354) -- 1:00:28
      412000 -- (-5209.575) (-5221.688) (-5225.174) [-5207.866] * (-5228.592) [-5215.065] (-5220.387) (-5224.645) -- 1:00:30
      413000 -- (-5219.459) [-5218.968] (-5218.758) (-5222.599) * [-5209.751] (-5228.314) (-5222.152) (-5227.433) -- 1:00:20
      414000 -- [-5217.072] (-5230.464) (-5209.334) (-5214.773) * (-5232.964) (-5222.632) [-5224.990] (-5215.220) -- 1:00:22
      415000 -- (-5224.146) (-5223.640) [-5214.372] (-5218.566) * [-5213.128] (-5217.202) (-5219.640) (-5216.151) -- 1:00:23

      Average standard deviation of split frequencies: 0.003723

      416000 -- [-5221.855] (-5215.932) (-5225.200) (-5213.390) * (-5209.290) [-5220.592] (-5218.924) (-5215.027) -- 1:00:25
      417000 -- (-5208.515) [-5215.042] (-5231.183) (-5215.983) * (-5231.800) (-5213.969) [-5212.931] (-5214.433) -- 1:00:26
      418000 -- [-5218.563] (-5220.593) (-5225.674) (-5218.650) * (-5226.653) (-5226.040) (-5218.539) [-5210.654] -- 1:00:17
      419000 -- [-5210.409] (-5230.703) (-5225.399) (-5223.603) * (-5216.139) (-5215.973) [-5228.412] (-5210.703) -- 1:00:18
      420000 -- [-5221.497] (-5214.803) (-5229.038) (-5220.899) * (-5222.780) (-5221.396) (-5225.391) [-5214.580] -- 1:00:20

      Average standard deviation of split frequencies: 0.003197

      421000 -- (-5219.689) (-5218.643) [-5223.911] (-5221.816) * (-5219.417) [-5212.736] (-5236.034) (-5214.777) -- 1:00:21
      422000 -- (-5214.847) [-5213.421] (-5226.574) (-5215.925) * [-5211.480] (-5224.174) (-5219.009) (-5209.971) -- 1:00:23
      423000 -- (-5226.024) (-5216.960) [-5215.325] (-5220.620) * [-5216.869] (-5224.853) (-5231.971) (-5218.258) -- 1:00:13
      424000 -- (-5227.747) [-5212.466] (-5218.566) (-5225.866) * (-5213.499) (-5231.657) (-5223.782) [-5214.603] -- 1:00:15
      425000 -- (-5224.249) [-5210.542] (-5210.582) (-5227.316) * (-5211.648) (-5223.079) [-5205.958] (-5219.405) -- 1:00:16

      Average standard deviation of split frequencies: 0.003315

      426000 -- (-5208.483) [-5216.833] (-5233.657) (-5212.042) * (-5215.220) (-5228.143) (-5222.192) [-5211.984] -- 1:00:18
      427000 -- (-5228.906) [-5220.671] (-5220.066) (-5221.907) * (-5215.034) [-5211.230] (-5224.598) (-5219.123) -- 1:00:09
      428000 -- (-5237.376) (-5217.746) (-5222.277) [-5215.973] * (-5231.203) [-5222.732] (-5213.774) (-5221.783) -- 1:00:10
      429000 -- (-5225.092) (-5216.328) (-5218.323) [-5215.132] * (-5224.630) (-5226.881) [-5219.415] (-5216.453) -- 1:00:12
      430000 -- (-5221.548) [-5219.919] (-5228.074) (-5227.264) * (-5216.530) [-5212.167] (-5223.276) (-5221.307) -- 1:00:13

      Average standard deviation of split frequencies: 0.002650

      431000 -- (-5228.181) [-5206.888] (-5228.684) (-5214.448) * (-5219.339) (-5223.450) (-5232.052) [-5217.277] -- 1:00:14
      432000 -- (-5229.706) (-5224.487) (-5219.176) [-5219.712] * (-5220.709) (-5221.665) [-5218.189] (-5226.118) -- 1:00:05
      433000 -- (-5221.955) (-5219.195) (-5219.247) [-5218.587] * (-5224.341) [-5211.265] (-5215.948) (-5220.575) -- 1:00:07
      434000 -- [-5208.919] (-5224.702) (-5224.558) (-5217.253) * (-5221.699) [-5216.285] (-5217.795) (-5217.461) -- 1:00:08
      435000 -- [-5218.959] (-5216.994) (-5225.272) (-5221.399) * [-5218.984] (-5217.489) (-5237.935) (-5222.252) -- 1:00:10

      Average standard deviation of split frequencies: 0.003089

      436000 -- (-5226.429) (-5222.076) (-5229.235) [-5215.499] * (-5214.371) (-5229.310) (-5222.929) [-5219.435] -- 1:00:00
      437000 -- (-5223.169) (-5229.243) (-5224.579) [-5221.559] * [-5210.911] (-5230.310) (-5217.574) (-5219.435) -- 1:00:02
      438000 -- (-5227.515) [-5225.450] (-5231.837) (-5212.841) * [-5218.758] (-5240.440) (-5221.037) (-5228.618) -- 1:00:03
      439000 -- [-5213.125] (-5223.938) (-5215.891) (-5226.253) * [-5209.536] (-5217.736) (-5220.836) (-5226.340) -- 1:00:05
      440000 -- (-5216.192) [-5220.529] (-5214.951) (-5226.588) * (-5217.970) (-5227.779) (-5213.335) [-5222.540] -- 1:00:06

      Average standard deviation of split frequencies: 0.003052

      441000 -- (-5221.851) (-5216.028) (-5230.548) [-5211.850] * [-5214.511] (-5211.967) (-5237.120) (-5218.093) -- 0:59:57
      442000 -- [-5219.582] (-5225.824) (-5227.705) (-5220.743) * (-5219.579) (-5213.196) [-5216.378] (-5227.073) -- 0:59:58
      443000 -- [-5218.788] (-5221.576) (-5222.037) (-5208.845) * [-5214.444] (-5217.347) (-5223.081) (-5215.766) -- 1:00:00
      444000 -- (-5223.382) [-5217.978] (-5222.614) (-5209.535) * [-5215.990] (-5226.936) (-5230.052) (-5220.276) -- 1:00:01
      445000 -- (-5213.108) [-5214.720] (-5216.098) (-5228.266) * (-5232.931) [-5226.898] (-5209.178) (-5236.458) -- 0:59:52

      Average standard deviation of split frequencies: 0.003317

      446000 -- [-5209.407] (-5229.901) (-5217.153) (-5225.873) * (-5230.086) (-5224.184) [-5212.455] (-5242.586) -- 0:59:54
      447000 -- [-5217.384] (-5213.267) (-5238.139) (-5217.330) * (-5220.916) [-5221.852] (-5221.265) (-5236.145) -- 0:59:55
      448000 -- (-5214.373) [-5210.876] (-5213.129) (-5216.780) * [-5206.748] (-5220.779) (-5217.247) (-5227.766) -- 0:59:56
      449000 -- (-5220.823) (-5216.210) (-5220.765) [-5206.260] * (-5214.402) (-5216.900) (-5231.820) [-5224.570] -- 0:59:58
      450000 -- (-5216.574) (-5219.208) (-5226.440) [-5216.437] * (-5219.594) [-5222.720] (-5224.705) (-5221.500) -- 0:59:49

      Average standard deviation of split frequencies: 0.003427

      451000 -- (-5219.628) (-5218.001) (-5207.893) [-5211.201] * (-5228.999) (-5216.178) [-5212.185] (-5217.163) -- 0:59:50
      452000 -- (-5219.695) (-5220.634) [-5222.031] (-5219.196) * [-5217.860] (-5214.428) (-5219.091) (-5209.816) -- 0:59:52
      453000 -- (-5224.891) [-5216.865] (-5238.469) (-5219.734) * (-5234.013) (-5225.554) [-5212.330] (-5213.809) -- 0:59:53
      454000 -- (-5218.356) [-5214.134] (-5218.894) (-5218.166) * [-5214.305] (-5228.797) (-5219.462) (-5213.652) -- 0:59:44
      455000 -- (-5215.688) (-5211.810) (-5219.336) [-5224.921] * [-5217.788] (-5228.799) (-5215.667) (-5234.012) -- 0:59:46

      Average standard deviation of split frequencies: 0.002806

      456000 -- (-5220.146) (-5223.524) [-5209.282] (-5213.004) * (-5220.362) (-5225.764) [-5223.433] (-5218.861) -- 0:59:47
      457000 -- (-5221.241) [-5214.406] (-5210.313) (-5222.826) * [-5210.009] (-5219.025) (-5221.485) (-5219.300) -- 0:59:48
      458000 -- (-5221.097) [-5216.653] (-5226.885) (-5218.695) * (-5226.919) (-5213.239) [-5220.143] (-5211.847) -- 0:59:49
      459000 -- (-5216.760) (-5232.027) (-5219.557) [-5222.375] * (-5215.775) [-5210.256] (-5214.991) (-5222.529) -- 0:59:41
      460000 -- (-5222.502) (-5214.891) [-5214.469] (-5212.260) * [-5215.044] (-5228.613) (-5206.810) (-5224.875) -- 0:59:42

      Average standard deviation of split frequencies: 0.003649

      461000 -- (-5225.431) (-5232.175) [-5211.372] (-5224.896) * [-5210.527] (-5227.539) (-5228.955) (-5223.059) -- 0:59:43
      462000 -- (-5217.189) (-5213.420) [-5213.368] (-5219.523) * (-5223.633) (-5226.646) [-5209.269] (-5238.895) -- 0:59:45
      463000 -- (-5229.436) (-5231.771) (-5215.240) [-5222.225] * (-5222.274) (-5224.721) (-5212.963) [-5222.755] -- 0:59:36
      464000 -- (-5222.774) (-5235.351) [-5219.353] (-5224.781) * (-5227.003) (-5232.536) [-5217.342] (-5233.283) -- 0:59:37
      465000 -- (-5227.186) (-5227.234) [-5225.303] (-5223.804) * (-5218.659) (-5218.767) (-5226.464) [-5216.822] -- 0:59:39

      Average standard deviation of split frequencies: 0.003896

      466000 -- (-5219.880) (-5225.362) [-5229.102] (-5223.791) * [-5219.443] (-5223.477) (-5222.214) (-5219.915) -- 0:59:40
      467000 -- [-5213.629] (-5220.418) (-5228.526) (-5217.734) * (-5229.713) [-5209.927] (-5219.057) (-5230.905) -- 0:59:41
      468000 -- (-5218.751) (-5221.958) [-5215.105] (-5232.738) * [-5220.767] (-5216.665) (-5219.830) (-5223.861) -- 0:59:33
      469000 -- (-5226.287) (-5227.583) (-5233.629) [-5214.159] * [-5219.461] (-5216.856) (-5216.066) (-5228.845) -- 0:59:34
      470000 -- (-5218.025) (-5219.901) [-5222.167] (-5211.631) * (-5210.779) (-5227.222) [-5211.049] (-5219.427) -- 0:59:35

      Average standard deviation of split frequencies: 0.003567

      471000 -- (-5220.700) [-5224.788] (-5214.697) (-5228.257) * (-5223.156) [-5212.346] (-5214.252) (-5213.629) -- 0:59:37
      472000 -- (-5217.446) [-5218.154] (-5216.564) (-5224.513) * [-5220.743] (-5223.939) (-5211.423) (-5213.853) -- 0:59:28
      473000 -- (-5230.329) (-5214.587) (-5221.169) [-5212.228] * (-5219.537) [-5214.423] (-5220.226) (-5213.553) -- 0:59:29
      474000 -- (-5237.675) (-5218.647) (-5222.747) [-5227.337] * (-5216.748) (-5214.681) (-5221.329) [-5216.806] -- 0:59:31
      475000 -- [-5220.618] (-5231.351) (-5216.406) (-5213.401) * [-5208.076] (-5218.809) (-5222.434) (-5221.241) -- 0:59:32

      Average standard deviation of split frequencies: 0.004103

      476000 -- (-5226.275) (-5245.789) [-5216.718] (-5224.681) * [-5210.593] (-5215.229) (-5220.074) (-5223.366) -- 0:59:33
      477000 -- [-5219.822] (-5219.590) (-5218.228) (-5216.679) * [-5222.586] (-5215.864) (-5224.946) (-5211.675) -- 0:59:25
      478000 -- (-5223.497) [-5210.023] (-5235.090) (-5215.931) * (-5229.796) [-5212.421] (-5230.782) (-5218.632) -- 0:59:26
      479000 -- (-5235.266) (-5213.318) [-5225.301] (-5215.180) * [-5219.869] (-5223.580) (-5216.800) (-5219.766) -- 0:59:27
      480000 -- (-5231.455) [-5216.312] (-5210.796) (-5227.380) * [-5225.574] (-5224.111) (-5220.271) (-5230.534) -- 0:59:28

      Average standard deviation of split frequencies: 0.005037

      481000 -- [-5213.055] (-5215.817) (-5228.480) (-5228.428) * [-5213.207] (-5223.236) (-5225.506) (-5225.371) -- 0:59:20
      482000 -- (-5213.820) (-5224.746) (-5230.344) [-5209.678] * (-5218.033) [-5216.600] (-5224.459) (-5217.557) -- 0:59:21
      483000 -- (-5224.596) (-5220.314) (-5215.288) [-5215.929] * (-5221.141) [-5214.943] (-5218.205) (-5211.530) -- 0:59:23
      484000 -- (-5232.418) [-5213.137] (-5210.912) (-5220.918) * [-5219.825] (-5213.684) (-5213.796) (-5225.056) -- 0:59:24
      485000 -- (-5226.363) (-5218.656) [-5212.817] (-5221.144) * (-5222.138) (-5214.948) (-5225.743) [-5225.957] -- 0:59:25

      Average standard deviation of split frequencies: 0.005535

      486000 -- (-5226.904) (-5217.202) [-5220.908] (-5216.366) * [-5221.875] (-5235.946) (-5225.925) (-5232.579) -- 0:59:17
      487000 -- (-5228.080) [-5216.141] (-5221.984) (-5221.134) * (-5226.683) (-5220.741) [-5221.436] (-5221.056) -- 0:59:18
      488000 -- (-5218.248) (-5224.806) (-5227.917) [-5217.041] * (-5228.883) [-5218.929] (-5218.981) (-5230.073) -- 0:59:19
      489000 -- (-5213.323) (-5219.449) [-5222.500] (-5216.362) * (-5220.839) (-5217.310) [-5217.610] (-5226.483) -- 0:59:20
      490000 -- (-5218.400) [-5213.484] (-5216.986) (-5219.297) * [-5217.764] (-5218.117) (-5218.444) (-5213.754) -- 0:59:12

      Average standard deviation of split frequencies: 0.006296

      491000 -- (-5209.548) (-5219.781) [-5212.775] (-5226.844) * (-5226.109) [-5217.397] (-5212.056) (-5218.066) -- 0:59:13
      492000 -- (-5216.855) (-5220.128) (-5211.453) [-5215.898] * (-5226.760) (-5232.780) [-5205.215] (-5215.672) -- 0:59:15
      493000 -- (-5224.708) (-5217.240) [-5216.650] (-5223.265) * (-5234.378) (-5225.300) [-5212.848] (-5219.867) -- 0:59:16
      494000 -- (-5218.621) (-5223.002) (-5221.243) [-5220.677] * [-5211.478] (-5223.793) (-5222.837) (-5227.532) -- 0:59:17
      495000 -- [-5225.731] (-5213.877) (-5220.815) (-5225.174) * (-5229.287) [-5215.893] (-5219.859) (-5216.293) -- 0:59:09

      Average standard deviation of split frequencies: 0.006246

      496000 -- [-5216.979] (-5225.681) (-5214.119) (-5233.832) * [-5214.023] (-5211.573) (-5215.725) (-5221.243) -- 0:59:10
      497000 -- (-5226.579) [-5208.146] (-5222.553) (-5224.539) * (-5222.080) (-5221.679) (-5212.099) [-5217.933] -- 0:59:11
      498000 -- (-5243.319) [-5215.802] (-5217.312) (-5210.591) * [-5219.018] (-5220.503) (-5221.739) (-5215.949) -- 0:59:12
      499000 -- (-5216.206) (-5220.305) (-5217.992) [-5207.188] * (-5227.005) (-5220.216) (-5220.792) [-5210.412] -- 0:59:04
      500000 -- [-5216.944] (-5223.503) (-5225.616) (-5230.337) * (-5214.761) (-5223.223) (-5217.677) [-5214.651] -- 0:59:06

      Average standard deviation of split frequencies: 0.005910

      501000 -- [-5214.654] (-5214.671) (-5221.114) (-5218.226) * (-5224.451) [-5211.344] (-5226.750) (-5224.403) -- 0:59:07
      502000 -- (-5229.039) [-5215.676] (-5229.448) (-5219.264) * [-5229.295] (-5224.746) (-5211.701) (-5219.275) -- 0:59:08
      503000 -- (-5229.817) (-5217.052) (-5240.030) [-5220.356] * (-5211.962) (-5218.813) [-5214.473] (-5227.376) -- 0:59:09
      504000 -- (-5233.656) (-5227.228) [-5215.803] (-5225.523) * (-5223.890) (-5223.024) (-5218.578) [-5213.514] -- 0:59:01
      505000 -- (-5223.666) (-5222.957) (-5223.401) [-5217.829] * (-5226.847) [-5214.200] (-5220.929) (-5226.892) -- 0:59:02

      Average standard deviation of split frequencies: 0.006114

      506000 -- (-5222.597) (-5219.449) (-5222.598) [-5209.787] * [-5215.357] (-5222.432) (-5226.716) (-5227.400) -- 0:59:03
      507000 -- (-5221.599) (-5219.363) [-5215.859] (-5219.584) * (-5225.384) [-5218.559] (-5234.556) (-5216.326) -- 0:59:04
      508000 -- (-5207.833) (-5229.399) [-5208.462] (-5217.541) * (-5215.464) (-5219.698) [-5216.306] (-5220.577) -- 0:58:57
      509000 -- (-5216.080) [-5212.783] (-5213.716) (-5239.934) * [-5209.665] (-5220.247) (-5222.504) (-5220.629) -- 0:58:58
      510000 -- (-5221.691) (-5222.173) (-5215.492) [-5217.702] * (-5222.735) (-5216.588) (-5228.397) [-5227.682] -- 0:58:59

      Average standard deviation of split frequencies: 0.004998

      511000 -- (-5221.677) (-5225.918) [-5223.578] (-5218.641) * [-5218.998] (-5225.289) (-5228.367) (-5214.765) -- 0:59:00
      512000 -- (-5229.325) [-5220.364] (-5219.483) (-5210.796) * (-5217.182) [-5220.117] (-5226.232) (-5225.537) -- 0:59:01
      513000 -- (-5216.038) [-5221.173] (-5218.928) (-5211.418) * (-5220.880) (-5214.135) [-5215.588] (-5224.115) -- 0:58:53
      514000 -- (-5225.851) [-5215.279] (-5225.564) (-5212.627) * (-5231.401) (-5223.484) (-5220.019) [-5210.349] -- 0:58:54
      515000 -- (-5215.973) [-5217.828] (-5212.012) (-5226.636) * (-5232.174) (-5210.805) (-5224.172) [-5211.986] -- 0:58:55

      Average standard deviation of split frequencies: 0.004959

      516000 -- (-5217.625) (-5231.503) [-5213.097] (-5218.340) * [-5221.363] (-5221.311) (-5223.846) (-5223.615) -- 0:58:56
      517000 -- (-5220.264) (-5215.935) [-5210.792] (-5233.240) * (-5220.516) (-5231.006) [-5216.242] (-5222.559) -- 0:58:49
      518000 -- (-5231.708) (-5221.924) [-5213.533] (-5227.657) * (-5215.276) (-5222.284) [-5213.338] (-5228.376) -- 0:58:50
      519000 -- (-5222.458) (-5226.338) (-5228.571) [-5214.978] * [-5216.278] (-5233.165) (-5225.273) (-5225.288) -- 0:58:51
      520000 -- (-5229.481) (-5220.098) (-5214.898) [-5211.976] * (-5214.361) (-5228.164) [-5222.630] (-5217.058) -- 0:58:52

      Average standard deviation of split frequencies: 0.004521

      521000 -- (-5231.218) [-5215.746] (-5207.879) (-5218.322) * [-5212.102] (-5211.413) (-5213.567) (-5232.476) -- 0:58:53
      522000 -- (-5225.300) (-5230.435) (-5232.046) [-5219.447] * (-5221.919) (-5212.122) [-5221.196] (-5224.368) -- 0:58:45
      523000 -- (-5224.920) (-5231.173) (-5223.545) [-5221.132] * (-5222.414) (-5213.902) (-5211.905) [-5208.566] -- 0:58:46
      524000 -- (-5221.099) (-5222.471) [-5211.920] (-5224.060) * (-5221.483) (-5233.628) [-5214.176] (-5231.879) -- 0:58:47
      525000 -- (-5214.570) [-5219.962] (-5218.009) (-5220.815) * (-5229.179) (-5211.333) [-5217.290] (-5221.891) -- 0:58:48

      Average standard deviation of split frequencies: 0.004731

      526000 -- [-5221.015] (-5227.130) (-5216.671) (-5211.987) * (-5229.217) (-5217.604) (-5211.429) [-5212.710] -- 0:58:41
      527000 -- (-5215.621) [-5220.748] (-5223.708) (-5229.590) * (-5220.986) [-5219.413] (-5219.865) (-5225.623) -- 0:58:42
      528000 -- (-5222.965) (-5212.326) [-5224.372] (-5215.889) * [-5217.330] (-5214.465) (-5225.562) (-5214.837) -- 0:58:43
      529000 -- (-5234.897) (-5220.802) (-5218.789) [-5213.659] * (-5224.281) (-5218.670) [-5221.890] (-5226.363) -- 0:58:44
      530000 -- (-5215.294) (-5223.657) [-5212.017] (-5222.296) * [-5216.517] (-5220.076) (-5212.628) (-5211.336) -- 0:58:45

      Average standard deviation of split frequencies: 0.004304

      531000 -- (-5226.838) (-5210.840) [-5215.642] (-5216.164) * (-5228.587) [-5207.952] (-5221.776) (-5221.167) -- 0:58:37
      532000 -- (-5213.396) (-5216.383) [-5226.580] (-5219.405) * (-5224.592) (-5214.665) (-5233.337) [-5223.687] -- 0:58:38
      533000 -- (-5226.972) (-5225.548) [-5216.982] (-5223.519) * (-5225.716) [-5216.185] (-5213.267) (-5220.001) -- 0:58:39
      534000 -- (-5226.232) [-5222.727] (-5221.326) (-5224.351) * [-5218.416] (-5219.657) (-5213.340) (-5210.981) -- 0:58:40
      535000 -- (-5231.419) [-5223.996] (-5218.774) (-5240.432) * (-5221.664) [-5211.323] (-5218.867) (-5220.938) -- 0:58:33

      Average standard deviation of split frequencies: 0.004146

      536000 -- [-5216.086] (-5226.205) (-5230.534) (-5228.052) * (-5218.005) (-5217.305) [-5220.515] (-5219.581) -- 0:58:34
      537000 -- (-5223.518) (-5212.380) (-5228.949) [-5210.065] * (-5223.475) [-5220.316] (-5211.994) (-5226.746) -- 0:58:35
      538000 -- (-5224.406) [-5209.811] (-5226.038) (-5221.447) * [-5225.684] (-5227.400) (-5217.737) (-5236.205) -- 0:58:36
      539000 -- (-5206.777) [-5217.583] (-5215.929) (-5217.310) * (-5221.188) [-5215.409] (-5220.859) (-5224.936) -- 0:58:37
      540000 -- (-5213.758) (-5220.669) (-5212.413) [-5211.238] * [-5221.288] (-5224.375) (-5219.673) (-5219.506) -- 0:58:30

      Average standard deviation of split frequencies: 0.003856

      541000 -- (-5237.281) (-5226.672) [-5213.134] (-5219.606) * (-5231.882) (-5217.818) (-5229.917) [-5219.470] -- 0:58:31
      542000 -- [-5220.895] (-5225.734) (-5225.995) (-5222.677) * [-5215.261] (-5214.631) (-5228.909) (-5211.651) -- 0:58:32
      543000 -- (-5219.262) (-5215.718) (-5218.656) [-5221.289] * (-5231.383) [-5214.969] (-5221.659) (-5220.954) -- 0:58:33
      544000 -- (-5229.324) [-5215.659] (-5223.646) (-5221.779) * (-5237.693) [-5216.047] (-5216.950) (-5226.371) -- 0:58:34
      545000 -- (-5217.332) [-5225.253] (-5214.195) (-5223.300) * [-5210.595] (-5231.568) (-5221.729) (-5223.633) -- 0:58:26

      Average standard deviation of split frequencies: 0.003326

      546000 -- [-5219.612] (-5223.370) (-5218.848) (-5220.606) * (-5227.779) (-5232.450) [-5215.970] (-5224.803) -- 0:58:27
      547000 -- (-5213.307) (-5229.644) (-5212.551) [-5218.186] * (-5219.532) (-5214.464) (-5223.653) [-5215.568] -- 0:58:28
      548000 -- (-5218.087) (-5210.961) (-5234.018) [-5217.138] * [-5212.001] (-5216.545) (-5215.546) (-5217.834) -- 0:58:29
      549000 -- (-5213.404) (-5217.271) (-5221.701) [-5218.429] * (-5218.092) [-5208.989] (-5219.975) (-5207.208) -- 0:58:22
      550000 -- (-5216.723) [-5208.821] (-5218.342) (-5224.493) * (-5215.994) (-5213.646) [-5217.335] (-5236.680) -- 0:58:23

      Average standard deviation of split frequencies: 0.003050

      551000 -- (-5220.329) (-5225.616) [-5208.533] (-5221.208) * [-5215.106] (-5218.398) (-5219.409) (-5222.472) -- 0:58:24
      552000 -- (-5229.463) [-5221.966] (-5223.389) (-5240.881) * (-5217.591) (-5226.145) [-5209.196] (-5223.349) -- 0:58:25
      553000 -- (-5239.675) (-5224.511) [-5228.819] (-5220.714) * (-5224.047) (-5218.515) [-5219.333] (-5226.028) -- 0:58:26
      554000 -- (-5215.226) [-5221.821] (-5227.291) (-5220.384) * (-5236.722) [-5209.378] (-5214.089) (-5214.295) -- 0:58:19
      555000 -- (-5228.711) [-5211.018] (-5230.131) (-5211.137) * (-5228.996) (-5219.017) [-5211.921] (-5220.366) -- 0:58:19

      Average standard deviation of split frequencies: 0.003634

      556000 -- [-5211.296] (-5220.446) (-5227.815) (-5220.709) * (-5231.072) (-5218.316) (-5226.526) [-5213.370] -- 0:58:20
      557000 -- (-5217.079) [-5214.142] (-5227.472) (-5228.831) * (-5217.697) [-5217.689] (-5223.169) (-5221.786) -- 0:58:21
      558000 -- (-5216.285) (-5215.776) [-5215.797] (-5213.937) * (-5219.850) (-5225.593) [-5219.747] (-5225.759) -- 0:58:14
      559000 -- (-5224.709) (-5223.916) (-5209.941) [-5211.242] * [-5213.006] (-5207.121) (-5221.652) (-5233.275) -- 0:58:15
      560000 -- (-5227.477) (-5227.644) (-5219.892) [-5213.357] * (-5220.683) [-5213.117] (-5229.220) (-5234.321) -- 0:58:16

      Average standard deviation of split frequencies: 0.003839

      561000 -- (-5216.105) [-5220.822] (-5225.910) (-5218.576) * (-5230.890) (-5235.919) (-5214.620) [-5222.024] -- 0:58:17
      562000 -- (-5220.260) [-5210.796] (-5212.847) (-5216.606) * (-5216.948) (-5227.364) [-5216.094] (-5214.247) -- 0:58:18
      563000 -- [-5212.184] (-5215.909) (-5221.612) (-5219.524) * (-5225.423) (-5226.671) [-5217.569] (-5225.136) -- 0:58:11
      564000 -- (-5214.672) (-5218.907) [-5216.372] (-5221.727) * [-5214.892] (-5216.295) (-5224.351) (-5217.013) -- 0:58:12
      565000 -- (-5222.735) [-5220.244] (-5228.008) (-5212.579) * (-5215.459) (-5223.638) (-5218.164) [-5219.244] -- 0:58:13

      Average standard deviation of split frequencies: 0.003922

      566000 -- (-5225.379) (-5214.079) (-5223.967) [-5214.427] * (-5226.173) (-5232.064) [-5213.967] (-5221.380) -- 0:58:13
      567000 -- (-5218.647) (-5220.327) (-5220.301) [-5220.116] * (-5230.026) [-5220.449] (-5216.641) (-5210.515) -- 0:58:06
      568000 -- (-5221.194) (-5221.960) [-5212.721] (-5220.377) * (-5223.525) (-5227.740) (-5224.236) [-5208.556] -- 0:58:07
      569000 -- (-5219.326) (-5217.182) (-5214.471) [-5221.782] * (-5231.667) (-5214.753) (-5240.247) [-5218.737] -- 0:58:08
      570000 -- (-5224.877) (-5219.507) (-5221.088) [-5228.332] * (-5224.668) (-5227.248) (-5221.350) [-5224.945] -- 0:58:09

      Average standard deviation of split frequencies: 0.004238

      571000 -- (-5218.452) [-5225.163] (-5222.098) (-5245.845) * (-5237.128) (-5220.482) (-5229.534) [-5216.636] -- 0:58:10
      572000 -- (-5220.919) (-5216.751) [-5215.323] (-5217.251) * [-5222.145] (-5226.290) (-5220.396) (-5207.003) -- 0:58:03
      573000 -- (-5223.805) (-5224.180) [-5212.003] (-5223.880) * [-5225.167] (-5230.490) (-5216.367) (-5216.590) -- 0:58:04
      574000 -- (-5215.578) [-5217.679] (-5218.974) (-5218.628) * (-5223.259) (-5226.734) (-5224.516) [-5216.815] -- 0:58:05
      575000 -- [-5220.709] (-5216.624) (-5217.536) (-5220.926) * (-5212.653) (-5239.082) (-5220.764) [-5213.126] -- 0:58:06

      Average standard deviation of split frequencies: 0.004677

      576000 -- (-5212.004) [-5212.720] (-5228.340) (-5227.324) * (-5221.068) [-5215.097] (-5215.316) (-5213.800) -- 0:58:06
      577000 -- [-5224.863] (-5213.591) (-5226.548) (-5222.539) * [-5210.767] (-5220.201) (-5225.250) (-5218.259) -- 0:58:00
      578000 -- [-5223.377] (-5235.738) (-5210.031) (-5224.030) * (-5227.083) [-5215.485] (-5223.683) (-5232.350) -- 0:58:00
      579000 -- (-5233.793) (-5224.512) (-5220.439) [-5218.619] * (-5227.293) (-5225.695) (-5222.904) [-5217.856] -- 0:58:01
      580000 -- (-5220.376) [-5212.655] (-5216.340) (-5223.211) * (-5218.120) [-5233.064] (-5216.949) (-5222.095) -- 0:58:02

      Average standard deviation of split frequencies: 0.005329

      581000 -- (-5217.801) [-5216.773] (-5229.526) (-5226.953) * (-5217.237) [-5216.307] (-5225.050) (-5219.709) -- 0:57:55
      582000 -- (-5224.304) (-5229.047) (-5218.386) [-5216.080] * (-5222.633) (-5225.368) [-5225.323] (-5231.561) -- 0:57:56
      583000 -- (-5228.224) (-5220.582) (-5220.048) [-5215.714] * [-5215.942] (-5217.634) (-5232.474) (-5237.129) -- 0:57:57
      584000 -- (-5222.884) (-5223.037) [-5223.968] (-5213.279) * (-5213.562) (-5221.526) (-5221.410) [-5211.239] -- 0:57:58
      585000 -- [-5221.082] (-5226.445) (-5224.697) (-5218.882) * (-5216.136) [-5218.904] (-5218.921) (-5231.859) -- 0:57:59

      Average standard deviation of split frequencies: 0.004477

      586000 -- (-5222.809) [-5219.360] (-5218.850) (-5224.661) * (-5221.904) [-5221.093] (-5216.200) (-5217.271) -- 0:57:52
      587000 -- (-5223.517) (-5223.755) [-5209.114] (-5227.797) * (-5214.434) (-5222.289) (-5212.405) [-5212.859] -- 0:57:53
      588000 -- (-5225.262) (-5228.456) [-5218.619] (-5216.688) * (-5223.077) [-5215.342] (-5214.854) (-5213.495) -- 0:57:54
      589000 -- (-5217.506) (-5218.716) [-5216.518] (-5228.844) * (-5225.874) [-5215.318] (-5213.342) (-5218.193) -- 0:57:54
      590000 -- (-5225.557) (-5216.136) (-5221.691) [-5219.964] * [-5218.258] (-5223.169) (-5218.776) (-5226.723) -- 0:57:48

      Average standard deviation of split frequencies: 0.003868

      591000 -- [-5228.528] (-5221.536) (-5219.058) (-5236.190) * [-5213.510] (-5220.375) (-5217.562) (-5234.449) -- 0:57:49
      592000 -- (-5216.549) (-5233.895) [-5223.827] (-5219.900) * (-5223.244) (-5218.898) (-5212.375) [-5214.612] -- 0:57:49
      593000 -- (-5227.649) [-5211.028] (-5224.585) (-5219.147) * (-5218.541) [-5212.932] (-5218.218) (-5221.707) -- 0:57:50
      594000 -- (-5231.247) [-5209.348] (-5218.872) (-5227.729) * (-5213.358) (-5224.184) (-5218.895) [-5213.908] -- 0:57:51
      595000 -- (-5218.248) (-5227.852) (-5216.975) [-5218.053] * (-5226.163) (-5208.197) [-5216.126] (-5223.364) -- 0:57:44

      Average standard deviation of split frequencies: 0.003164

      596000 -- (-5224.094) (-5222.739) (-5221.447) [-5214.336] * (-5213.765) (-5212.978) (-5224.426) [-5217.084] -- 0:57:45
      597000 -- (-5222.984) [-5211.849] (-5227.598) (-5222.915) * (-5220.587) (-5222.296) (-5214.208) [-5225.631] -- 0:57:46
      598000 -- (-5227.328) [-5217.688] (-5214.781) (-5218.835) * (-5226.837) [-5214.629] (-5219.531) (-5218.829) -- 0:57:47
      599000 -- (-5210.671) (-5214.380) (-5217.858) [-5209.671] * [-5221.499] (-5226.133) (-5219.447) (-5217.977) -- 0:57:47
      600000 -- (-5207.030) [-5221.510] (-5226.172) (-5212.659) * (-5219.236) (-5218.310) [-5206.778] (-5212.158) -- 0:57:41

      Average standard deviation of split frequencies: 0.003696

      601000 -- (-5214.322) (-5212.421) [-5224.371] (-5221.288) * (-5236.457) (-5224.550) (-5212.589) [-5216.642] -- 0:57:42
      602000 -- [-5212.445] (-5211.780) (-5226.550) (-5224.551) * [-5214.675] (-5217.218) (-5219.220) (-5221.443) -- 0:57:42
      603000 -- (-5215.701) [-5211.911] (-5235.106) (-5224.613) * (-5209.327) (-5215.383) [-5212.869] (-5219.468) -- 0:57:43
      604000 -- [-5210.552] (-5229.457) (-5220.279) (-5230.451) * (-5218.662) (-5223.695) (-5213.692) [-5220.109] -- 0:57:37
      605000 -- (-5215.584) [-5218.309] (-5228.433) (-5218.071) * (-5215.681) (-5222.948) (-5213.476) [-5213.935] -- 0:57:37

      Average standard deviation of split frequencies: 0.003885

      606000 -- [-5216.432] (-5215.180) (-5231.813) (-5214.481) * (-5215.073) (-5220.669) (-5216.549) [-5217.892] -- 0:57:38
      607000 -- (-5225.028) (-5213.103) (-5218.609) [-5210.565] * [-5218.119] (-5227.191) (-5221.437) (-5221.457) -- 0:57:39
      608000 -- (-5224.776) (-5233.649) (-5215.033) [-5215.412] * (-5230.098) (-5216.314) (-5226.992) [-5216.280] -- 0:57:40
      609000 -- (-5225.923) [-5225.053] (-5233.830) (-5227.344) * (-5237.939) [-5211.132] (-5236.728) (-5221.634) -- 0:57:33
      610000 -- (-5222.916) (-5224.058) [-5222.309] (-5240.933) * [-5220.147] (-5209.963) (-5231.617) (-5221.771) -- 0:57:34

      Average standard deviation of split frequencies: 0.004291

      611000 -- (-5225.782) (-5210.858) (-5223.020) [-5220.650] * (-5215.277) [-5218.660] (-5222.990) (-5218.525) -- 0:57:35
      612000 -- [-5219.895] (-5220.960) (-5229.445) (-5220.778) * (-5219.022) [-5208.501] (-5223.768) (-5214.993) -- 0:57:35
      613000 -- (-5232.704) [-5215.497] (-5218.386) (-5227.545) * [-5209.913] (-5217.245) (-5222.010) (-5212.460) -- 0:57:29
      614000 -- (-5236.403) [-5216.711] (-5219.137) (-5223.909) * (-5216.459) [-5212.081] (-5224.991) (-5222.656) -- 0:57:30
      615000 -- (-5221.016) (-5217.428) [-5210.802] (-5215.313) * [-5212.162] (-5226.277) (-5212.544) (-5226.816) -- 0:57:30

      Average standard deviation of split frequencies: 0.004045

      616000 -- (-5237.145) (-5224.949) [-5212.905] (-5220.538) * (-5213.971) [-5216.376] (-5223.589) (-5222.283) -- 0:57:31
      617000 -- (-5231.312) (-5213.534) [-5213.393] (-5224.804) * (-5231.031) (-5206.040) [-5227.874] (-5232.770) -- 0:57:32
      618000 -- (-5227.416) [-5213.889] (-5221.884) (-5223.411) * (-5212.289) [-5219.769] (-5221.148) (-5224.290) -- 0:57:26
      619000 -- (-5222.705) (-5214.745) [-5215.504] (-5226.837) * (-5225.323) [-5211.674] (-5222.904) (-5212.692) -- 0:57:26
      620000 -- [-5214.666] (-5219.126) (-5221.667) (-5220.143) * (-5227.467) (-5214.069) (-5219.797) [-5209.163] -- 0:57:27

      Average standard deviation of split frequencies: 0.003360

      621000 -- [-5231.404] (-5228.183) (-5218.706) (-5228.379) * (-5230.021) (-5218.612) (-5221.431) [-5212.767] -- 0:57:28
      622000 -- (-5231.813) [-5219.750] (-5217.500) (-5217.973) * (-5224.866) (-5224.730) [-5213.962] (-5231.792) -- 0:57:21
      623000 -- (-5219.115) (-5218.032) (-5216.146) [-5217.004] * (-5231.839) (-5222.625) [-5217.447] (-5224.073) -- 0:57:22
      624000 -- [-5224.594] (-5221.549) (-5221.789) (-5213.233) * (-5223.400) [-5219.546] (-5229.914) (-5219.777) -- 0:57:23
      625000 -- (-5216.876) (-5209.233) (-5210.739) [-5209.182] * (-5223.496) (-5234.664) [-5227.437] (-5217.592) -- 0:57:24

      Average standard deviation of split frequencies: 0.003224

      626000 -- (-5214.812) (-5218.736) (-5229.768) [-5220.328] * (-5224.885) [-5208.990] (-5226.665) (-5221.307) -- 0:57:24
      627000 -- [-5218.792] (-5212.267) (-5219.650) (-5219.810) * (-5236.705) (-5205.678) (-5214.098) [-5218.202] -- 0:57:18
      628000 -- [-5215.074] (-5223.083) (-5209.586) (-5227.971) * (-5218.696) (-5218.693) (-5230.633) [-5216.958] -- 0:57:19
      629000 -- (-5217.679) [-5217.180] (-5219.975) (-5227.663) * (-5212.979) (-5220.655) (-5229.943) [-5207.606] -- 0:57:19
      630000 -- (-5219.861) (-5222.841) (-5213.246) [-5227.386] * (-5219.255) (-5214.291) (-5225.891) [-5227.707] -- 0:57:20

      Average standard deviation of split frequencies: 0.003729

      631000 -- (-5214.343) (-5222.145) (-5219.724) [-5212.908] * (-5212.179) [-5213.572] (-5229.055) (-5233.352) -- 0:57:21
      632000 -- (-5218.107) [-5215.819] (-5228.191) (-5222.164) * (-5228.301) [-5212.954] (-5233.598) (-5214.014) -- 0:57:14
      633000 -- (-5220.643) [-5221.587] (-5229.039) (-5221.011) * (-5232.706) (-5211.337) [-5217.137] (-5215.221) -- 0:57:15
      634000 -- (-5223.974) [-5211.170] (-5233.162) (-5229.033) * [-5219.832] (-5220.471) (-5216.585) (-5218.492) -- 0:57:16
      635000 -- (-5220.399) [-5214.459] (-5219.869) (-5219.542) * (-5214.065) (-5215.320) (-5227.862) [-5217.808] -- 0:57:17

      Average standard deviation of split frequencies: 0.004235

      636000 -- (-5227.655) [-5216.027] (-5225.986) (-5209.491) * (-5212.530) [-5213.957] (-5237.553) (-5221.881) -- 0:57:10
      637000 -- (-5208.743) [-5212.554] (-5220.230) (-5223.457) * [-5212.580] (-5228.909) (-5222.047) (-5228.575) -- 0:57:11
      638000 -- (-5223.019) (-5212.448) (-5222.541) [-5217.768] * (-5220.814) (-5226.811) [-5215.881] (-5224.573) -- 0:57:12
      639000 -- (-5210.030) (-5214.055) [-5219.752] (-5219.983) * (-5218.225) (-5227.118) (-5221.268) [-5218.717] -- 0:57:12
      640000 -- [-5212.223] (-5217.359) (-5221.069) (-5232.647) * (-5225.699) (-5223.767) [-5217.114] (-5219.417) -- 0:57:13

      Average standard deviation of split frequencies: 0.004200

      641000 -- (-5218.482) [-5216.077] (-5224.998) (-5219.485) * [-5218.525] (-5230.473) (-5233.134) (-5216.169) -- 0:57:07
      642000 -- (-5222.126) (-5229.443) (-5221.594) [-5218.308] * (-5214.223) [-5216.738] (-5220.253) (-5216.635) -- 0:57:08
      643000 -- (-5231.058) (-5219.270) (-5215.738) [-5220.926] * (-5215.554) (-5211.489) [-5217.200] (-5227.232) -- 0:57:08
      644000 -- (-5223.030) [-5222.126] (-5219.145) (-5220.537) * (-5218.951) (-5210.890) [-5207.422] (-5218.923) -- 0:57:09
      645000 -- [-5217.025] (-5224.121) (-5221.915) (-5220.083) * (-5218.928) (-5212.197) (-5219.073) [-5212.517] -- 0:57:03

      Average standard deviation of split frequencies: 0.003853

      646000 -- (-5226.013) [-5214.447] (-5232.148) (-5221.254) * (-5229.893) [-5216.420] (-5223.908) (-5220.796) -- 0:57:03
      647000 -- (-5231.533) (-5228.814) (-5225.109) [-5211.842] * (-5226.708) (-5214.256) [-5217.806] (-5226.710) -- 0:57:04
      648000 -- (-5220.710) [-5220.454] (-5207.849) (-5228.164) * (-5223.230) [-5221.610] (-5225.479) (-5215.915) -- 0:57:05
      649000 -- (-5220.375) (-5233.984) [-5212.347] (-5222.099) * (-5233.396) [-5216.724] (-5222.305) (-5216.404) -- 0:57:05
      650000 -- (-5234.727) (-5226.186) (-5222.208) [-5218.617] * [-5219.377] (-5217.807) (-5220.691) (-5224.265) -- 0:56:59

      Average standard deviation of split frequencies: 0.004028

      651000 -- (-5229.169) [-5215.990] (-5221.070) (-5214.556) * (-5224.033) (-5214.022) (-5226.381) [-5226.820] -- 0:57:00
      652000 -- (-5233.350) (-5218.408) [-5211.049] (-5227.605) * [-5215.190] (-5222.401) (-5223.915) (-5217.908) -- 0:57:01
      653000 -- (-5220.772) (-5219.150) [-5212.432] (-5218.370) * (-5221.904) (-5227.836) [-5220.671] (-5224.407) -- 0:57:01
      654000 -- (-5223.445) (-5218.847) [-5216.012] (-5216.469) * (-5225.848) (-5234.742) (-5220.653) [-5218.445] -- 0:56:55
      655000 -- (-5215.581) (-5216.040) [-5224.584] (-5228.849) * [-5211.303] (-5226.026) (-5230.496) (-5211.461) -- 0:56:56

      Average standard deviation of split frequencies: 0.004414

      656000 -- (-5216.809) (-5222.239) (-5213.745) [-5234.118] * [-5209.753] (-5217.364) (-5233.442) (-5218.780) -- 0:56:56
      657000 -- (-5227.624) (-5220.578) [-5216.751] (-5214.766) * [-5216.473] (-5234.595) (-5231.849) (-5219.964) -- 0:56:57
      658000 -- (-5220.241) (-5218.148) (-5222.960) [-5210.395] * (-5224.908) (-5224.062) (-5231.805) [-5218.190] -- 0:56:58
      659000 -- (-5228.952) (-5213.530) [-5212.658] (-5216.551) * (-5214.875) [-5219.505] (-5229.601) (-5224.443) -- 0:56:52
      660000 -- (-5211.942) (-5217.232) (-5208.916) [-5212.827] * (-5226.184) (-5230.046) (-5212.899) [-5216.144] -- 0:56:52

      Average standard deviation of split frequencies: 0.004175

      661000 -- (-5217.187) (-5232.566) [-5212.512] (-5217.480) * (-5225.882) (-5226.193) [-5214.004] (-5228.197) -- 0:56:53
      662000 -- (-5219.966) (-5220.270) (-5224.214) [-5206.926] * [-5226.705] (-5225.920) (-5214.269) (-5225.758) -- 0:56:54
      663000 -- (-5215.399) (-5216.880) [-5212.899] (-5221.942) * [-5214.926] (-5225.287) (-5213.641) (-5211.029) -- 0:56:48
      664000 -- (-5221.259) (-5219.466) (-5222.180) [-5229.069] * (-5222.594) (-5226.272) [-5221.375] (-5215.856) -- 0:56:48
      665000 -- (-5229.038) (-5221.493) [-5226.282] (-5210.140) * (-5228.023) (-5227.483) [-5217.748] (-5222.608) -- 0:56:49

      Average standard deviation of split frequencies: 0.004142

      666000 -- (-5217.083) [-5213.837] (-5217.095) (-5212.915) * (-5216.453) (-5224.480) (-5211.142) [-5220.704] -- 0:56:49
      667000 -- (-5209.726) [-5212.557] (-5229.668) (-5213.722) * (-5231.480) (-5222.130) [-5221.623] (-5221.169) -- 0:56:50
      668000 -- (-5210.797) [-5221.747] (-5215.292) (-5210.710) * (-5215.098) [-5210.414] (-5220.956) (-5221.420) -- 0:56:44
      669000 -- (-5214.143) (-5212.902) (-5222.504) [-5224.765] * (-5216.245) (-5230.337) [-5212.075] (-5216.968) -- 0:56:45
      670000 -- [-5218.495] (-5215.370) (-5228.345) (-5210.122) * [-5208.231] (-5212.926) (-5212.923) (-5216.827) -- 0:56:45

      Average standard deviation of split frequencies: 0.004109

      671000 -- (-5224.560) (-5214.310) (-5222.490) [-5206.478] * (-5220.246) (-5217.315) [-5216.867] (-5220.610) -- 0:56:46
      672000 -- (-5223.477) (-5217.404) [-5213.010] (-5219.454) * (-5222.113) (-5225.928) (-5220.345) [-5216.648] -- 0:56:47
      673000 -- (-5220.702) (-5216.410) [-5208.776] (-5231.608) * (-5223.545) [-5224.589] (-5231.429) (-5224.545) -- 0:56:41
      674000 -- (-5219.273) (-5223.442) (-5222.352) [-5216.377] * (-5226.926) [-5217.293] (-5225.140) (-5216.281) -- 0:56:41
      675000 -- [-5213.738] (-5220.227) (-5213.707) (-5215.758) * [-5226.259] (-5218.325) (-5217.567) (-5216.574) -- 0:56:42

      Average standard deviation of split frequencies: 0.004184

      676000 -- (-5224.427) (-5221.785) [-5210.110] (-5236.343) * [-5219.308] (-5233.719) (-5225.362) (-5213.901) -- 0:56:42
      677000 -- (-5227.140) (-5213.340) [-5219.152] (-5220.358) * (-5214.312) (-5217.401) [-5209.433] (-5236.594) -- 0:56:37
      678000 -- [-5222.551] (-5218.902) (-5211.956) (-5226.712) * (-5219.614) [-5207.768] (-5220.759) (-5232.399) -- 0:56:37
      679000 -- [-5221.937] (-5219.676) (-5225.033) (-5225.880) * (-5220.957) (-5220.601) [-5218.754] (-5232.081) -- 0:56:38
      680000 -- (-5219.774) (-5217.284) (-5218.466) [-5222.845] * (-5211.647) [-5216.931] (-5220.025) (-5219.379) -- 0:56:38

      Average standard deviation of split frequencies: 0.003954

      681000 -- (-5205.722) [-5225.223] (-5223.791) (-5227.774) * (-5213.383) (-5221.819) [-5212.300] (-5231.547) -- 0:56:39
      682000 -- (-5222.416) (-5213.412) (-5216.723) [-5221.577] * [-5206.584] (-5224.209) (-5227.388) (-5213.060) -- 0:56:33
      683000 -- (-5223.303) (-5222.306) [-5224.570] (-5221.762) * (-5221.809) (-5233.554) [-5220.815] (-5222.807) -- 0:56:34
      684000 -- (-5219.647) (-5209.483) (-5220.946) [-5232.201] * (-5216.775) (-5233.453) (-5225.109) [-5210.055] -- 0:56:34
      685000 -- [-5214.403] (-5225.219) (-5221.722) (-5239.357) * (-5230.802) (-5223.032) [-5219.879] (-5222.141) -- 0:56:35

      Average standard deviation of split frequencies: 0.004413

      686000 -- (-5222.751) (-5232.809) (-5219.163) [-5214.266] * [-5220.825] (-5220.159) (-5229.769) (-5211.043) -- 0:56:29
      687000 -- (-5221.657) (-5223.060) [-5221.550] (-5218.942) * [-5216.133] (-5227.443) (-5230.599) (-5227.490) -- 0:56:30
      688000 -- (-5216.515) (-5216.061) (-5219.677) [-5220.905] * (-5226.819) [-5224.214] (-5217.696) (-5228.547) -- 0:56:30
      689000 -- (-5219.440) (-5216.526) [-5217.145] (-5213.612) * (-5216.154) [-5217.660] (-5213.969) (-5216.585) -- 0:56:31
      690000 -- (-5223.357) (-5219.063) (-5230.690) [-5210.019] * [-5211.900] (-5228.275) (-5215.791) (-5209.959) -- 0:56:31

      Average standard deviation of split frequencies: 0.004963

      691000 -- (-5215.416) (-5213.609) [-5224.466] (-5213.827) * (-5210.870) (-5220.857) (-5223.149) [-5214.400] -- 0:56:26
      692000 -- (-5226.176) (-5222.133) (-5213.930) [-5209.137] * (-5222.815) (-5227.604) (-5231.048) [-5208.306] -- 0:56:26
      693000 -- (-5226.056) (-5216.607) (-5203.642) [-5220.223] * (-5231.918) (-5216.515) (-5226.526) [-5213.120] -- 0:56:27
      694000 -- (-5214.434) (-5241.399) (-5221.156) [-5230.030] * (-5235.983) (-5220.702) [-5222.059] (-5218.429) -- 0:56:27
      695000 -- (-5223.657) (-5228.601) [-5213.245] (-5219.700) * [-5226.742] (-5215.977) (-5220.321) (-5216.709) -- 0:56:28

      Average standard deviation of split frequencies: 0.004644

      696000 -- (-5235.790) (-5223.863) (-5215.461) [-5214.902] * (-5224.731) (-5229.757) (-5219.793) [-5227.248] -- 0:56:22
      697000 -- (-5227.757) [-5211.803] (-5231.286) (-5218.674) * (-5223.787) [-5206.197] (-5213.035) (-5216.979) -- 0:56:23
      698000 -- [-5221.515] (-5217.777) (-5227.628) (-5223.893) * (-5228.068) (-5215.943) (-5221.763) [-5211.997] -- 0:56:23
      699000 -- (-5224.364) [-5227.828] (-5236.104) (-5221.927) * (-5228.129) (-5218.514) [-5216.817] (-5230.047) -- 0:56:24
      700000 -- (-5215.090) (-5217.246) (-5233.384) [-5208.906] * (-5215.442) (-5223.589) [-5218.094] (-5222.834) -- 0:56:18

      Average standard deviation of split frequencies: 0.004801

      701000 -- (-5224.417) (-5223.949) (-5225.446) [-5214.352] * (-5222.560) (-5217.422) [-5214.403] (-5224.044) -- 0:56:19
      702000 -- (-5224.494) (-5225.395) [-5211.709] (-5215.444) * (-5219.946) (-5227.499) [-5219.617] (-5222.867) -- 0:56:19
      703000 -- (-5227.251) (-5230.176) [-5217.709] (-5214.061) * (-5222.564) (-5235.818) (-5227.365) [-5222.693] -- 0:56:20
      704000 -- (-5222.094) (-5221.390) (-5221.100) [-5218.870] * [-5209.697] (-5238.349) (-5226.333) (-5230.949) -- 0:56:20
      705000 -- (-5222.721) (-5215.566) (-5220.995) [-5217.752] * (-5216.936) (-5226.537) (-5219.530) [-5220.622] -- 0:56:15

      Average standard deviation of split frequencies: 0.004860

      706000 -- (-5220.481) [-5209.155] (-5216.766) (-5212.080) * (-5229.757) (-5226.173) [-5218.296] (-5221.013) -- 0:56:15
      707000 -- (-5211.833) [-5213.305] (-5235.134) (-5228.555) * [-5225.506] (-5221.640) (-5228.852) (-5210.107) -- 0:56:16
      708000 -- [-5219.484] (-5221.761) (-5232.096) (-5217.081) * [-5218.213] (-5232.655) (-5217.667) (-5221.061) -- 0:56:16
      709000 -- (-5229.495) (-5226.472) [-5214.109] (-5218.078) * (-5225.045) [-5212.752] (-5220.957) (-5224.222) -- 0:56:11
      710000 -- (-5233.889) (-5230.976) (-5220.855) [-5217.369] * (-5233.975) (-5220.313) (-5217.520) [-5212.154] -- 0:56:11

      Average standard deviation of split frequencies: 0.005013

      711000 -- (-5217.625) (-5230.254) [-5217.370] (-5213.905) * (-5225.048) [-5215.533] (-5224.103) (-5213.223) -- 0:56:12
      712000 -- (-5212.085) (-5221.456) (-5217.288) [-5212.284] * (-5218.248) (-5226.848) (-5214.830) [-5221.109] -- 0:56:12
      713000 -- [-5215.258] (-5221.185) (-5216.005) (-5232.136) * (-5228.416) (-5230.219) [-5223.389] (-5221.664) -- 0:56:13
      714000 -- (-5222.813) [-5212.820] (-5213.804) (-5224.753) * (-5236.921) (-5223.712) (-5226.009) [-5218.971] -- 0:56:07
      715000 -- (-5223.012) [-5214.029] (-5223.761) (-5224.611) * (-5219.667) (-5214.000) (-5217.127) [-5207.339] -- 0:56:08

      Average standard deviation of split frequencies: 0.004891

      716000 -- (-5224.668) [-5209.791] (-5222.953) (-5211.619) * (-5213.882) (-5216.841) [-5221.505] (-5223.239) -- 0:56:08
      717000 -- (-5218.970) (-5218.323) [-5212.675] (-5208.875) * (-5214.536) (-5216.799) (-5228.684) [-5209.348] -- 0:56:09
      718000 -- (-5222.842) (-5221.851) (-5216.705) [-5215.044] * (-5218.802) [-5215.076] (-5214.231) (-5215.233) -- 0:56:03
      719000 -- [-5218.045] (-5213.461) (-5227.674) (-5221.287) * (-5230.564) (-5218.665) [-5219.286] (-5216.492) -- 0:56:04
      720000 -- (-5219.414) (-5227.366) (-5215.373) [-5225.328] * [-5219.622] (-5216.788) (-5219.614) (-5214.385) -- 0:56:04

      Average standard deviation of split frequencies: 0.005041

      721000 -- (-5228.760) (-5225.290) [-5222.324] (-5232.267) * (-5225.746) (-5231.449) (-5219.364) [-5221.505] -- 0:56:05
      722000 -- (-5221.021) [-5213.565] (-5223.038) (-5212.365) * (-5242.471) (-5218.689) [-5208.392] (-5212.431) -- 0:56:05
      723000 -- (-5221.565) (-5224.171) [-5222.089] (-5218.308) * (-5219.940) [-5217.718] (-5208.736) (-5219.152) -- 0:56:00
      724000 -- (-5214.371) [-5212.673] (-5225.919) (-5218.334) * (-5233.809) (-5214.858) [-5214.990] (-5214.187) -- 0:56:00
      725000 -- (-5216.814) (-5219.397) (-5224.295) [-5215.882] * (-5220.845) (-5219.218) [-5218.563] (-5218.391) -- 0:56:01

      Average standard deviation of split frequencies: 0.005004

      726000 -- [-5217.423] (-5225.321) (-5225.728) (-5218.359) * (-5227.067) (-5210.978) (-5212.133) [-5212.940] -- 0:56:01
      727000 -- [-5222.948] (-5225.238) (-5223.685) (-5221.253) * [-5217.619] (-5222.100) (-5218.670) (-5218.114) -- 0:56:01
      728000 -- [-5218.309] (-5218.206) (-5232.892) (-5213.469) * (-5225.883) (-5215.160) (-5225.987) [-5214.562] -- 0:55:56
      729000 -- [-5216.744] (-5213.989) (-5231.482) (-5227.857) * (-5236.713) (-5219.528) [-5219.319] (-5222.091) -- 0:55:57
      730000 -- (-5227.286) (-5222.207) [-5214.630] (-5228.450) * [-5224.207] (-5217.760) (-5210.326) (-5213.043) -- 0:55:57

      Average standard deviation of split frequencies: 0.005336

      731000 -- (-5233.674) (-5223.786) [-5216.061] (-5207.043) * (-5221.217) (-5210.420) (-5220.108) [-5214.549] -- 0:55:57
      732000 -- (-5222.835) (-5223.761) (-5217.686) [-5213.010] * [-5211.883] (-5225.208) (-5215.851) (-5222.189) -- 0:55:52
      733000 -- (-5219.186) (-5223.142) (-5218.157) [-5215.065] * (-5219.623) (-5221.040) [-5222.477] (-5224.392) -- 0:55:53
      734000 -- (-5229.752) (-5219.750) [-5210.007] (-5223.844) * (-5217.573) [-5211.337] (-5217.805) (-5223.199) -- 0:55:53
      735000 -- (-5217.797) (-5213.489) (-5230.247) [-5215.495] * (-5226.446) (-5216.570) [-5220.315] (-5220.408) -- 0:55:53

      Average standard deviation of split frequencies: 0.005673

      736000 -- (-5216.654) (-5225.245) (-5215.377) [-5209.167] * (-5220.990) (-5210.979) [-5221.245] (-5222.773) -- 0:55:54
      737000 -- (-5208.728) (-5229.944) (-5220.692) [-5221.522] * (-5224.043) [-5207.249] (-5230.737) (-5232.269) -- 0:55:49
      738000 -- (-5219.248) [-5215.995] (-5227.830) (-5220.790) * (-5238.232) (-5215.734) (-5220.963) [-5214.127] -- 0:55:49
      739000 -- (-5220.923) (-5240.347) [-5216.809] (-5228.908) * (-5218.271) [-5215.914] (-5230.662) (-5232.389) -- 0:55:49
      740000 -- [-5217.976] (-5224.035) (-5223.459) (-5224.893) * (-5224.731) [-5216.641] (-5238.518) (-5219.729) -- 0:55:50

      Average standard deviation of split frequencies: 0.005450

      741000 -- (-5214.178) [-5226.308] (-5218.844) (-5240.396) * (-5237.637) [-5213.554] (-5220.455) (-5225.658) -- 0:55:50
      742000 -- (-5220.785) [-5219.239] (-5216.518) (-5222.703) * (-5215.607) (-5236.889) (-5217.408) [-5215.304] -- 0:55:45
      743000 -- (-5221.431) (-5228.775) [-5218.548] (-5210.232) * (-5213.565) (-5230.517) (-5220.491) [-5209.812] -- 0:55:46
      744000 -- (-5219.188) [-5215.166] (-5214.333) (-5223.018) * (-5225.239) (-5207.392) [-5215.978] (-5212.019) -- 0:55:46
      745000 -- (-5232.489) [-5219.855] (-5225.043) (-5224.806) * (-5212.446) (-5226.900) [-5206.926] (-5220.134) -- 0:55:46

      Average standard deviation of split frequencies: 0.005953

      746000 -- (-5221.521) (-5234.043) [-5211.787] (-5237.950) * (-5223.002) (-5209.373) [-5214.573] (-5216.747) -- 0:55:41
      747000 -- [-5212.402] (-5222.887) (-5221.430) (-5224.637) * (-5233.272) (-5221.944) (-5223.807) [-5219.872] -- 0:55:42
      748000 -- (-5221.676) (-5229.997) (-5218.779) [-5217.559] * (-5214.878) (-5215.355) (-5231.094) [-5218.383] -- 0:55:42
      749000 -- (-5223.779) [-5221.219] (-5220.117) (-5221.897) * (-5227.329) [-5216.893] (-5213.168) (-5222.698) -- 0:55:42
      750000 -- [-5212.117] (-5223.335) (-5219.048) (-5228.764) * (-5214.543) (-5229.543) (-5227.014) [-5218.423] -- 0:55:43

      Average standard deviation of split frequencies: 0.006090

      751000 -- (-5223.045) (-5224.371) (-5225.111) [-5222.256] * (-5230.797) [-5212.649] (-5232.608) (-5223.894) -- 0:55:38
      752000 -- [-5222.384] (-5223.680) (-5220.091) (-5218.305) * [-5212.953] (-5224.092) (-5216.753) (-5215.063) -- 0:55:38
      753000 -- (-5216.133) [-5210.677] (-5235.865) (-5224.654) * (-5214.308) (-5212.125) [-5213.425] (-5223.124) -- 0:55:38
      754000 -- (-5226.617) (-5211.875) [-5212.224] (-5237.266) * (-5235.149) [-5215.273] (-5221.976) (-5217.302) -- 0:55:39
      755000 -- (-5218.600) [-5216.328] (-5212.382) (-5220.840) * [-5211.381] (-5215.541) (-5229.080) (-5218.140) -- 0:55:34

      Average standard deviation of split frequencies: 0.005701

      756000 -- (-5218.339) (-5231.026) [-5212.271] (-5222.110) * [-5220.390] (-5214.409) (-5217.540) (-5221.192) -- 0:55:34
      757000 -- (-5223.690) (-5225.358) [-5213.267] (-5226.171) * (-5216.059) [-5221.210] (-5223.583) (-5220.120) -- 0:55:34
      758000 -- (-5219.524) (-5232.427) [-5214.964] (-5230.378) * (-5222.868) (-5224.318) (-5225.243) [-5216.377] -- 0:55:35
      759000 -- (-5214.859) [-5223.773] (-5216.886) (-5225.348) * (-5222.253) [-5218.692] (-5222.988) (-5217.841) -- 0:55:35
      760000 -- [-5207.166] (-5217.692) (-5217.782) (-5221.676) * (-5222.709) (-5214.511) [-5218.546] (-5237.095) -- 0:55:30

      Average standard deviation of split frequencies: 0.005750

      761000 -- [-5207.747] (-5211.213) (-5217.627) (-5224.295) * (-5217.933) (-5216.899) [-5213.573] (-5218.825) -- 0:55:31
      762000 -- (-5216.029) [-5225.627] (-5209.424) (-5231.710) * (-5229.881) (-5219.752) [-5216.168] (-5220.866) -- 0:55:31
      763000 -- (-5223.312) (-5221.472) (-5223.092) [-5219.109] * (-5221.567) (-5220.587) [-5215.355] (-5214.204) -- 0:55:31
      764000 -- (-5231.018) (-5214.895) [-5223.115] (-5222.157) * (-5223.551) (-5220.263) (-5213.646) [-5211.781] -- 0:55:26
      765000 -- (-5253.381) (-5214.486) [-5221.241] (-5221.833) * (-5226.043) (-5220.848) (-5218.901) [-5218.393] -- 0:55:27

      Average standard deviation of split frequencies: 0.006061

      766000 -- (-5222.069) [-5214.813] (-5231.609) (-5214.824) * (-5221.580) (-5223.560) [-5218.347] (-5216.017) -- 0:55:27
      767000 -- (-5227.096) (-5239.029) (-5224.967) [-5217.070] * (-5218.479) (-5217.942) (-5217.749) [-5219.447] -- 0:55:27
      768000 -- (-5219.130) (-5218.359) (-5215.583) [-5215.729] * (-5222.903) (-5225.221) [-5211.043] (-5221.833) -- 0:55:28
      769000 -- (-5222.860) (-5223.511) [-5215.467] (-5221.703) * (-5221.960) [-5214.505] (-5225.866) (-5217.561) -- 0:55:28
      770000 -- (-5225.346) (-5225.233) [-5212.643] (-5220.625) * (-5225.402) (-5234.327) (-5222.371) [-5212.757] -- 0:55:23

      Average standard deviation of split frequencies: 0.005670

      771000 -- (-5236.396) (-5222.564) (-5216.982) [-5218.141] * [-5216.399] (-5232.013) (-5216.791) (-5212.548) -- 0:55:23
      772000 -- (-5232.863) (-5218.661) [-5214.453] (-5215.208) * (-5215.795) [-5212.923] (-5222.818) (-5226.620) -- 0:55:24
      773000 -- (-5229.591) [-5214.985] (-5235.959) (-5218.504) * (-5226.665) [-5231.296] (-5222.935) (-5216.480) -- 0:55:24
      774000 -- [-5219.776] (-5220.152) (-5219.456) (-5219.470) * (-5216.795) [-5220.819] (-5241.451) (-5211.420) -- 0:55:25
      775000 -- [-5214.650] (-5220.739) (-5219.822) (-5225.136) * (-5209.968) (-5223.184) (-5222.272) [-5207.251] -- 0:55:20

      Average standard deviation of split frequencies: 0.005554

      776000 -- (-5223.011) [-5222.026] (-5222.065) (-5222.278) * [-5207.903] (-5218.223) (-5217.909) (-5220.032) -- 0:55:20
      777000 -- (-5227.862) (-5229.991) [-5214.833] (-5218.610) * (-5214.074) (-5217.828) (-5222.654) [-5213.029] -- 0:55:20
      778000 -- [-5224.329] (-5228.529) (-5219.637) (-5235.431) * (-5218.778) (-5210.279) [-5221.191] (-5225.227) -- 0:55:21
      779000 -- [-5210.361] (-5213.948) (-5223.183) (-5227.864) * (-5215.330) (-5216.618) [-5219.979] (-5215.545) -- 0:55:21
      780000 -- [-5211.297] (-5210.802) (-5224.660) (-5221.206) * (-5218.703) [-5210.188] (-5221.997) (-5209.893) -- 0:55:16

      Average standard deviation of split frequencies: 0.005775

      781000 -- (-5236.564) (-5222.537) [-5224.654] (-5227.539) * (-5218.145) [-5211.579] (-5237.591) (-5216.890) -- 0:55:16
      782000 -- [-5214.184] (-5212.969) (-5221.964) (-5235.371) * (-5232.421) [-5210.217] (-5215.349) (-5228.971) -- 0:55:17
      783000 -- (-5239.181) (-5215.292) (-5225.838) [-5210.583] * (-5225.782) (-5221.361) (-5215.860) [-5213.420] -- 0:55:17
      784000 -- [-5226.405] (-5217.850) (-5217.915) (-5223.188) * (-5218.390) (-5225.373) (-5221.796) [-5212.929] -- 0:55:17
      785000 -- (-5217.264) (-5230.545) [-5216.362] (-5216.999) * (-5227.649) [-5211.966] (-5220.907) (-5223.600) -- 0:55:12

      Average standard deviation of split frequencies: 0.005907

      786000 -- (-5223.278) [-5215.651] (-5212.123) (-5214.862) * [-5219.326] (-5217.340) (-5229.572) (-5224.394) -- 0:55:13
      787000 -- [-5211.003] (-5232.974) (-5215.419) (-5218.159) * (-5241.248) (-5213.359) (-5215.160) [-5213.542] -- 0:55:13
      788000 -- [-5216.524] (-5237.639) (-5211.545) (-5221.208) * (-5220.725) (-5216.376) (-5210.333) [-5217.758] -- 0:55:14
      789000 -- (-5210.950) [-5219.546] (-5218.508) (-5220.760) * (-5221.903) (-5219.444) [-5224.457] (-5213.859) -- 0:55:14
      790000 -- (-5208.544) (-5229.857) (-5228.028) [-5212.809] * (-5214.306) [-5211.313] (-5217.566) (-5223.709) -- 0:55:14

      Average standard deviation of split frequencies: 0.005952

      791000 -- (-5231.374) (-5226.086) [-5213.139] (-5212.932) * (-5221.244) (-5221.863) (-5221.840) [-5216.385] -- 0:55:09
      792000 -- (-5240.580) (-5218.931) [-5221.488] (-5224.373) * (-5215.407) (-5224.480) (-5222.982) [-5219.838] -- 0:55:10
      793000 -- [-5210.357] (-5224.099) (-5223.887) (-5218.220) * [-5216.405] (-5217.548) (-5213.865) (-5222.630) -- 0:55:10
      794000 -- (-5221.781) (-5222.011) (-5229.892) [-5209.845] * (-5221.126) [-5214.167] (-5232.400) (-5219.398) -- 0:55:10
      795000 -- (-5220.504) (-5219.469) [-5214.670] (-5218.823) * [-5216.901] (-5223.717) (-5223.686) (-5224.012) -- 0:55:11

      Average standard deviation of split frequencies: 0.005584

      796000 -- (-5217.210) (-5218.283) [-5215.245] (-5226.642) * (-5218.368) (-5215.846) [-5217.278] (-5218.671) -- 0:55:06
      797000 -- (-5221.405) (-5219.206) [-5224.219] (-5212.960) * (-5225.676) [-5215.004] (-5223.732) (-5229.385) -- 0:55:06
      798000 -- (-5226.459) (-5215.550) (-5217.795) [-5217.463] * (-5223.029) [-5210.946] (-5223.289) (-5227.954) -- 0:55:06
      799000 -- (-5232.747) (-5225.597) [-5222.526] (-5222.596) * (-5221.929) (-5226.422) [-5214.318] (-5226.431) -- 0:55:07
      800000 -- (-5235.434) [-5210.166] (-5223.978) (-5218.752) * (-5220.723) [-5223.513] (-5221.210) (-5220.351) -- 0:55:07

      Average standard deviation of split frequencies: 0.005631

      801000 -- (-5224.595) [-5214.016] (-5219.700) (-5222.322) * (-5221.495) (-5220.937) (-5216.593) [-5220.722] -- 0:55:07
      802000 -- (-5214.100) (-5223.045) [-5209.909] (-5217.148) * (-5224.145) [-5212.511] (-5231.791) (-5223.312) -- 0:55:02
      803000 -- (-5224.684) (-5233.634) [-5215.507] (-5225.179) * [-5210.451] (-5232.779) (-5220.235) (-5220.536) -- 0:55:03
      804000 -- (-5218.886) [-5220.397] (-5217.441) (-5230.524) * (-5218.894) [-5214.339] (-5219.924) (-5231.051) -- 0:55:03
      805000 -- [-5210.234] (-5226.413) (-5219.807) (-5219.379) * [-5212.773] (-5218.745) (-5228.428) (-5236.225) -- 0:55:03

      Average standard deviation of split frequencies: 0.005510

      806000 -- (-5216.032) (-5228.166) [-5215.909] (-5223.147) * [-5213.528] (-5215.891) (-5220.553) (-5214.890) -- 0:55:04
      807000 -- (-5220.258) (-5213.698) [-5215.533] (-5221.558) * (-5218.773) (-5228.160) (-5224.477) [-5208.143] -- 0:54:59
      808000 -- (-5220.028) (-5227.866) (-5223.286) [-5211.867] * [-5215.987] (-5232.223) (-5223.349) (-5223.112) -- 0:54:59
      809000 -- (-5218.384) (-5213.988) (-5221.851) [-5204.599] * (-5210.870) (-5219.960) [-5224.450] (-5217.905) -- 0:54:59
      810000 -- [-5221.500] (-5225.103) (-5225.412) (-5213.621) * (-5220.812) [-5216.987] (-5216.409) (-5223.956) -- 0:55:00

      Average standard deviation of split frequencies: 0.005225

      811000 -- (-5219.647) (-5215.544) (-5228.998) [-5217.621] * (-5224.622) (-5216.982) [-5219.231] (-5234.147) -- 0:55:00
      812000 -- (-5227.693) [-5213.159] (-5218.147) (-5221.706) * (-5218.065) (-5227.003) (-5219.082) [-5220.101] -- 0:54:55
      813000 -- (-5224.074) (-5218.215) [-5218.797] (-5219.566) * (-5232.943) (-5221.252) [-5211.875] (-5214.643) -- 0:54:56
      814000 -- [-5223.179] (-5228.164) (-5222.090) (-5227.262) * (-5215.920) (-5226.173) (-5222.450) [-5212.259] -- 0:54:56
      815000 -- [-5212.565] (-5230.271) (-5218.484) (-5233.668) * (-5219.452) [-5225.995] (-5229.656) (-5221.436) -- 0:54:56

      Average standard deviation of split frequencies: 0.004787

      816000 -- (-5216.868) (-5226.293) [-5205.037] (-5211.381) * (-5215.729) [-5211.123] (-5225.754) (-5220.033) -- 0:54:51
      817000 -- (-5221.182) [-5214.315] (-5222.919) (-5216.497) * [-5219.892] (-5222.361) (-5221.150) (-5211.217) -- 0:54:52
      818000 -- (-5228.253) (-5221.151) [-5217.164] (-5214.224) * (-5210.395) (-5213.444) (-5216.659) [-5213.960] -- 0:54:52
      819000 -- (-5212.022) (-5221.644) [-5213.733] (-5224.951) * (-5225.709) (-5241.046) (-5222.586) [-5214.015] -- 0:54:52
      820000 -- (-5221.252) [-5219.130] (-5225.111) (-5214.715) * (-5217.983) (-5225.489) [-5207.110] (-5223.918) -- 0:54:53

      Average standard deviation of split frequencies: 0.005166

      821000 -- [-5218.315] (-5222.180) (-5226.131) (-5217.782) * (-5215.543) (-5226.663) [-5221.669] (-5221.494) -- 0:54:48
      822000 -- [-5226.760] (-5219.622) (-5222.970) (-5223.281) * [-5215.109] (-5232.790) (-5229.955) (-5213.907) -- 0:54:48
      823000 -- (-5224.912) [-5213.751] (-5215.840) (-5211.779) * (-5223.300) [-5212.197] (-5216.993) (-5216.915) -- 0:54:48
      824000 -- (-5219.316) [-5205.492] (-5211.758) (-5212.961) * (-5210.678) [-5211.011] (-5228.084) (-5218.270) -- 0:54:49
      825000 -- (-5214.949) (-5231.410) (-5220.725) [-5223.053] * (-5218.852) (-5225.036) [-5215.376] (-5221.339) -- 0:54:49

      Average standard deviation of split frequencies: 0.004969

      826000 -- (-5214.748) (-5217.196) (-5215.578) [-5213.123] * [-5211.906] (-5219.062) (-5232.748) (-5222.434) -- 0:54:44
      827000 -- (-5208.874) [-5220.652] (-5220.734) (-5218.766) * [-5219.521] (-5219.615) (-5227.487) (-5233.750) -- 0:54:44
      828000 -- [-5214.771] (-5221.219) (-5209.542) (-5216.406) * (-5209.809) (-5217.202) [-5221.490] (-5227.403) -- 0:54:45
      829000 -- (-5222.046) [-5205.129] (-5213.769) (-5225.885) * (-5212.097) (-5210.024) (-5230.401) [-5217.712] -- 0:54:45
      830000 -- (-5221.210) (-5231.502) (-5218.656) [-5214.213] * [-5220.178] (-5224.470) (-5226.027) (-5221.444) -- 0:54:40

      Average standard deviation of split frequencies: 0.004371

      831000 -- (-5223.035) [-5223.203] (-5219.969) (-5215.623) * (-5220.142) (-5227.396) (-5237.003) [-5218.542] -- 0:54:41
      832000 -- (-5225.394) (-5220.996) [-5218.997] (-5210.685) * (-5212.764) [-5224.828] (-5227.810) (-5222.653) -- 0:54:41
      833000 -- [-5214.152] (-5223.156) (-5225.878) (-5237.955) * (-5214.990) (-5226.175) (-5234.092) [-5220.277] -- 0:54:41
      834000 -- (-5218.286) (-5223.708) [-5220.080] (-5240.340) * (-5221.701) (-5219.622) (-5229.426) [-5218.235] -- 0:54:41
      835000 -- (-5223.406) [-5220.202] (-5223.423) (-5219.910) * [-5222.443] (-5221.307) (-5247.559) (-5221.979) -- 0:54:37

      Average standard deviation of split frequencies: 0.004592

      836000 -- [-5212.181] (-5217.646) (-5212.134) (-5211.818) * (-5224.440) (-5222.031) [-5224.351] (-5240.824) -- 0:54:37
      837000 -- (-5223.772) (-5220.898) [-5213.133] (-5224.013) * [-5217.140] (-5215.749) (-5219.289) (-5241.685) -- 0:54:37
      838000 -- (-5220.365) (-5236.633) (-5214.848) [-5214.773] * (-5221.088) [-5218.273] (-5216.819) (-5220.420) -- 0:54:37
      839000 -- (-5228.788) [-5217.830] (-5224.684) (-5228.220) * [-5214.448] (-5219.346) (-5214.469) (-5228.333) -- 0:54:38
      840000 -- (-5221.405) (-5228.185) [-5216.133] (-5230.734) * (-5214.741) [-5212.019] (-5225.769) (-5245.958) -- 0:54:33

      Average standard deviation of split frequencies: 0.004643

      841000 -- (-5228.232) [-5215.943] (-5226.323) (-5221.958) * (-5222.086) [-5210.874] (-5225.791) (-5223.528) -- 0:54:33
      842000 -- (-5227.097) (-5213.687) (-5218.790) [-5218.284] * (-5224.196) (-5224.161) [-5220.306] (-5236.579) -- 0:54:34
      843000 -- (-5228.661) (-5220.046) [-5214.992] (-5223.884) * (-5221.782) (-5214.368) [-5213.003] (-5224.234) -- 0:54:34
      844000 -- (-5222.732) [-5214.837] (-5219.438) (-5212.966) * (-5229.107) [-5211.878] (-5214.239) (-5213.388) -- 0:54:29
      845000 -- [-5227.863] (-5231.760) (-5222.185) (-5234.549) * (-5222.608) [-5215.206] (-5220.930) (-5218.094) -- 0:54:29

      Average standard deviation of split frequencies: 0.004375

      846000 -- (-5226.425) (-5224.436) [-5214.762] (-5228.945) * [-5225.139] (-5221.778) (-5220.973) (-5223.393) -- 0:54:30
      847000 -- (-5221.278) (-5224.532) [-5219.735] (-5222.749) * [-5212.735] (-5222.682) (-5221.310) (-5220.285) -- 0:54:30
      848000 -- (-5225.720) [-5210.904] (-5218.735) (-5222.368) * (-5221.318) (-5216.016) (-5215.743) [-5211.553] -- 0:54:30
      849000 -- (-5218.912) (-5226.457) [-5212.741] (-5228.444) * (-5214.897) (-5228.779) [-5214.932] (-5219.615) -- 0:54:26
      850000 -- (-5224.795) (-5223.740) (-5222.206) [-5211.880] * (-5225.961) (-5221.252) (-5220.079) [-5222.496] -- 0:54:26

      Average standard deviation of split frequencies: 0.004584

      851000 -- (-5220.105) (-5214.985) [-5212.146] (-5218.500) * (-5213.205) (-5226.201) [-5217.575] (-5221.834) -- 0:54:26
      852000 -- [-5210.392] (-5224.860) (-5216.596) (-5226.362) * (-5213.823) (-5211.676) (-5219.878) [-5217.040] -- 0:54:26
      853000 -- (-5217.251) (-5223.064) [-5217.930] (-5226.908) * (-5235.366) [-5219.100] (-5217.433) (-5214.697) -- 0:54:27
      854000 -- (-5218.724) (-5216.558) [-5212.408] (-5220.446) * (-5228.973) (-5222.062) [-5224.016] (-5215.250) -- 0:54:22
      855000 -- (-5213.140) (-5214.260) [-5219.063] (-5213.552) * (-5223.156) [-5213.182] (-5224.666) (-5206.242) -- 0:54:22

      Average standard deviation of split frequencies: 0.004091

      856000 -- [-5208.794] (-5209.658) (-5215.268) (-5223.602) * (-5232.339) (-5217.692) [-5220.635] (-5223.032) -- 0:54:22
      857000 -- [-5210.809] (-5217.518) (-5218.286) (-5221.361) * (-5218.341) (-5222.389) [-5210.972] (-5224.458) -- 0:54:23
      858000 -- (-5223.534) (-5218.092) [-5217.328] (-5217.649) * (-5214.310) (-5223.960) (-5219.434) [-5223.964] -- 0:54:18
      859000 -- (-5231.900) (-5211.965) (-5222.542) [-5221.371] * [-5213.804] (-5219.128) (-5220.059) (-5220.353) -- 0:54:18
      860000 -- (-5230.173) (-5219.131) (-5230.878) [-5219.411] * [-5223.973] (-5230.348) (-5229.619) (-5226.456) -- 0:54:19

      Average standard deviation of split frequencies: 0.004222

      861000 -- (-5214.346) (-5219.580) [-5213.247] (-5236.961) * (-5235.494) (-5220.117) (-5222.991) [-5216.602] -- 0:54:19
      862000 -- (-5226.991) (-5209.118) (-5210.288) [-5210.580] * (-5221.321) (-5228.489) (-5215.684) [-5214.151] -- 0:54:19
      863000 -- [-5218.001] (-5212.168) (-5225.056) (-5219.117) * [-5218.679] (-5226.848) (-5230.786) (-5218.135) -- 0:54:14
      864000 -- (-5229.515) (-5225.782) (-5218.773) [-5212.402] * (-5217.544) (-5220.091) [-5212.554] (-5219.934) -- 0:54:15
      865000 -- (-5215.336) (-5230.960) (-5217.119) [-5218.040] * (-5214.513) [-5210.849] (-5212.390) (-5227.156) -- 0:54:15

      Average standard deviation of split frequencies: 0.003885

      866000 -- [-5211.742] (-5229.093) (-5221.933) (-5218.935) * (-5221.094) [-5224.127] (-5221.952) (-5219.457) -- 0:54:15
      867000 -- [-5215.861] (-5222.250) (-5220.662) (-5220.522) * (-5221.769) (-5220.843) [-5220.340] (-5217.380) -- 0:54:11
      868000 -- (-5219.423) (-5205.013) (-5215.622) [-5223.853] * (-5218.183) [-5206.663] (-5226.529) (-5221.931) -- 0:54:11
      869000 -- [-5214.022] (-5210.797) (-5224.832) (-5220.360) * (-5222.432) (-5219.289) [-5219.740] (-5216.731) -- 0:54:11
      870000 -- [-5215.630] (-5209.711) (-5220.374) (-5223.359) * (-5214.670) [-5212.643] (-5217.567) (-5223.659) -- 0:54:11

      Average standard deviation of split frequencies: 0.003939

      871000 -- (-5228.355) (-5212.827) [-5221.429] (-5215.002) * (-5217.192) (-5232.246) (-5216.505) [-5216.591] -- 0:54:12
      872000 -- (-5223.246) (-5214.689) [-5212.483] (-5224.072) * (-5210.406) [-5217.780] (-5213.588) (-5221.994) -- 0:54:07
      873000 -- (-5222.566) (-5233.831) [-5219.461] (-5221.856) * (-5230.340) (-5219.263) (-5221.353) [-5219.575] -- 0:54:07
      874000 -- (-5222.094) (-5226.102) (-5222.463) [-5217.048] * (-5215.679) [-5212.153] (-5221.801) (-5216.863) -- 0:54:07
      875000 -- (-5230.812) (-5221.602) (-5214.859) [-5212.888] * (-5224.278) (-5221.971) [-5214.574] (-5231.366) -- 0:54:08

      Average standard deviation of split frequencies: 0.004305

      876000 -- [-5225.550] (-5229.578) (-5226.574) (-5218.088) * (-5220.338) (-5222.844) [-5214.553] (-5227.754) -- 0:54:03
      877000 -- (-5221.939) (-5216.417) [-5226.808] (-5221.367) * (-5221.434) (-5233.585) [-5224.950] (-5216.220) -- 0:54:03
      878000 -- [-5214.856] (-5218.895) (-5220.652) (-5215.651) * (-5226.680) (-5220.679) (-5218.290) [-5210.582] -- 0:54:04
      879000 -- (-5222.381) (-5219.026) (-5222.834) [-5213.302] * (-5208.096) [-5213.949] (-5219.447) (-5227.429) -- 0:54:04
      880000 -- (-5226.893) (-5222.716) [-5224.054] (-5219.742) * [-5209.104] (-5209.717) (-5231.888) (-5219.897) -- 0:54:04

      Average standard deviation of split frequencies: 0.004737

      881000 -- (-5243.569) (-5219.184) [-5223.961] (-5220.351) * (-5216.488) (-5225.252) [-5211.883] (-5230.545) -- 0:54:00
      882000 -- [-5225.249] (-5213.164) (-5222.100) (-5220.296) * (-5219.924) (-5225.855) (-5220.705) [-5222.158] -- 0:54:00
      883000 -- (-5214.730) (-5227.833) (-5221.224) [-5210.859] * (-5225.221) [-5220.023] (-5221.402) (-5219.826) -- 0:54:00
      884000 -- (-5228.226) [-5217.045] (-5217.664) (-5226.476) * (-5217.380) (-5222.463) [-5219.614] (-5222.678) -- 0:54:00
      885000 -- (-5215.160) [-5217.431] (-5214.609) (-5223.038) * [-5216.754] (-5222.469) (-5213.208) (-5236.597) -- 0:54:00

      Average standard deviation of split frequencies: 0.004481

      886000 -- (-5231.195) [-5216.532] (-5218.000) (-5218.239) * (-5234.509) (-5223.613) [-5208.084] (-5228.714) -- 0:53:56
      887000 -- (-5219.100) [-5205.759] (-5212.845) (-5221.284) * [-5223.937] (-5233.716) (-5212.605) (-5220.958) -- 0:53:56
      888000 -- (-5209.935) (-5216.401) (-5219.084) [-5208.696] * (-5224.419) (-5214.222) [-5217.265] (-5224.330) -- 0:53:56
      889000 -- (-5215.131) (-5221.406) (-5227.522) [-5219.176] * (-5214.680) (-5217.495) [-5225.906] (-5236.207) -- 0:53:57
      890000 -- (-5219.090) (-5222.048) [-5218.179] (-5221.768) * (-5216.317) [-5218.185] (-5214.358) (-5229.574) -- 0:53:52

      Average standard deviation of split frequencies: 0.003926

      891000 -- (-5221.416) (-5226.424) (-5224.124) [-5213.747] * [-5210.352] (-5224.535) (-5232.138) (-5229.582) -- 0:53:52
      892000 -- (-5220.477) (-5221.874) [-5214.152] (-5218.310) * (-5227.366) [-5217.787] (-5233.186) (-5234.442) -- 0:53:52
      893000 -- [-5211.984] (-5221.446) (-5234.578) (-5214.430) * (-5208.835) (-5224.751) [-5216.010] (-5218.259) -- 0:53:53
      894000 -- (-5223.184) [-5213.888] (-5214.110) (-5235.475) * (-5215.030) (-5213.477) (-5220.979) [-5217.889] -- 0:53:53
      895000 -- [-5215.162] (-5225.018) (-5224.611) (-5216.436) * (-5221.573) [-5227.544] (-5223.733) (-5219.897) -- 0:53:48

      Average standard deviation of split frequencies: 0.003608

      896000 -- [-5217.758] (-5214.397) (-5225.564) (-5229.464) * (-5225.876) (-5214.342) (-5216.976) [-5219.205] -- 0:53:49
      897000 -- (-5234.237) (-5214.857) [-5212.718] (-5216.665) * (-5222.709) (-5218.897) (-5224.250) [-5210.909] -- 0:53:49
      898000 -- (-5220.806) (-5219.451) (-5224.839) [-5221.665] * (-5224.049) [-5209.081] (-5222.176) (-5213.517) -- 0:53:49
      899000 -- (-5206.552) (-5228.911) (-5223.114) [-5221.483] * [-5216.732] (-5216.613) (-5214.307) (-5223.173) -- 0:53:45
      900000 -- [-5218.287] (-5213.216) (-5222.759) (-5216.440) * (-5214.989) [-5220.557] (-5226.460) (-5228.148) -- 0:53:45

      Average standard deviation of split frequencies: 0.003362

      901000 -- (-5221.914) [-5216.393] (-5221.739) (-5225.376) * (-5206.328) (-5221.562) [-5211.614] (-5233.269) -- 0:53:45
      902000 -- (-5216.730) [-5220.328] (-5224.336) (-5215.782) * (-5217.760) [-5221.934] (-5228.582) (-5223.406) -- 0:53:45
      903000 -- (-5211.465) (-5222.444) (-5214.457) [-5214.763] * (-5218.506) [-5211.957] (-5220.360) (-5227.267) -- 0:53:45
      904000 -- (-5217.734) [-5214.907] (-5216.295) (-5221.814) * (-5222.282) [-5222.695] (-5227.349) (-5223.317) -- 0:53:41
      905000 -- (-5221.178) [-5221.099] (-5221.665) (-5225.328) * [-5220.201] (-5216.771) (-5213.234) (-5222.813) -- 0:53:41

      Average standard deviation of split frequencies: 0.003417

      906000 -- (-5215.737) (-5219.508) (-5216.280) [-5216.559] * [-5215.402] (-5218.199) (-5216.274) (-5218.103) -- 0:53:41
      907000 -- [-5218.094] (-5220.679) (-5215.561) (-5211.970) * (-5224.678) [-5232.506] (-5216.815) (-5218.781) -- 0:53:42
      908000 -- [-5215.765] (-5217.511) (-5223.452) (-5221.701) * (-5218.479) (-5216.830) (-5215.144) [-5222.388] -- 0:53:37
      909000 -- (-5215.235) (-5215.701) (-5214.758) [-5218.591] * (-5224.463) (-5219.247) [-5212.166] (-5226.784) -- 0:53:37
      910000 -- (-5232.015) [-5217.632] (-5218.333) (-5218.261) * (-5219.000) (-5219.351) (-5210.397) [-5230.811] -- 0:53:38

      Average standard deviation of split frequencies: 0.003101

      911000 -- (-5225.304) (-5231.242) (-5212.334) [-5215.628] * (-5232.147) (-5220.681) (-5224.681) [-5214.604] -- 0:53:38
      912000 -- [-5220.556] (-5213.370) (-5214.040) (-5215.643) * (-5220.643) (-5227.202) [-5223.820] (-5223.570) -- 0:53:38
      913000 -- (-5218.691) (-5224.040) [-5214.606] (-5219.551) * (-5221.973) (-5219.219) [-5221.425] (-5212.193) -- 0:53:34
      914000 -- (-5232.006) (-5222.244) [-5210.978] (-5220.236) * (-5216.359) [-5209.563] (-5223.259) (-5221.657) -- 0:53:34
      915000 -- [-5213.109] (-5230.494) (-5219.534) (-5221.954) * (-5207.937) (-5228.222) [-5219.801] (-5210.789) -- 0:53:34

      Average standard deviation of split frequencies: 0.002794

      916000 -- (-5231.963) [-5219.831] (-5224.524) (-5217.158) * (-5216.796) [-5221.383] (-5230.954) (-5211.191) -- 0:53:34
      917000 -- (-5231.322) (-5219.463) [-5221.856] (-5214.930) * (-5221.710) (-5225.654) [-5218.250] (-5211.759) -- 0:53:34
      918000 -- (-5218.087) (-5221.162) [-5212.176] (-5235.676) * (-5220.092) [-5223.426] (-5216.994) (-5221.981) -- 0:53:30
      919000 -- (-5217.547) (-5218.592) (-5232.915) [-5215.826] * (-5212.822) [-5219.559] (-5218.890) (-5224.264) -- 0:53:30
      920000 -- (-5220.988) (-5219.584) [-5213.430] (-5219.989) * (-5217.417) (-5225.721) (-5216.748) [-5217.244] -- 0:53:30

      Average standard deviation of split frequencies: 0.002924

      921000 -- (-5217.358) [-5217.311] (-5220.255) (-5214.876) * [-5216.282] (-5226.452) (-5223.559) (-5215.878) -- 0:53:30
      922000 -- (-5230.555) (-5214.697) (-5217.380) [-5220.946] * (-5217.604) [-5212.884] (-5213.823) (-5224.034) -- 0:53:26
      923000 -- (-5236.159) (-5211.857) (-5210.470) [-5213.689] * (-5229.457) (-5217.237) [-5227.063] (-5216.548) -- 0:53:26
      924000 -- (-5232.828) (-5239.992) [-5214.802] (-5233.530) * (-5215.945) (-5232.084) (-5218.704) [-5215.914] -- 0:53:26
      925000 -- [-5223.222] (-5224.770) (-5231.583) (-5216.384) * (-5220.772) (-5234.979) [-5218.840] (-5223.896) -- 0:53:27

      Average standard deviation of split frequencies: 0.003125

      926000 -- (-5217.135) [-5211.129] (-5210.902) (-5214.850) * (-5225.514) (-5225.290) (-5222.945) [-5223.740] -- 0:53:27
      927000 -- (-5212.619) (-5214.795) [-5216.007] (-5231.533) * (-5225.553) [-5215.621] (-5226.558) (-5225.252) -- 0:53:23
      928000 -- (-5211.142) [-5220.581] (-5232.385) (-5213.173) * (-5216.187) (-5216.203) [-5222.708] (-5217.228) -- 0:53:23
      929000 -- [-5215.890] (-5212.987) (-5225.214) (-5216.844) * (-5220.648) (-5219.460) [-5214.902] (-5230.901) -- 0:53:23
      930000 -- (-5223.472) [-5215.297] (-5220.454) (-5216.129) * (-5225.635) [-5221.312] (-5224.279) (-5221.378) -- 0:53:23

      Average standard deviation of split frequencies: 0.002674

      931000 -- (-5225.106) (-5216.562) (-5229.995) [-5213.426] * (-5216.781) (-5225.673) [-5223.389] (-5224.653) -- 0:53:23
      932000 -- [-5217.446] (-5225.251) (-5221.276) (-5224.746) * (-5211.397) [-5218.779] (-5216.467) (-5221.248) -- 0:53:19
      933000 -- (-5215.111) (-5231.951) (-5210.151) [-5212.183] * (-5222.837) (-5215.721) [-5213.539] (-5214.441) -- 0:53:19
      934000 -- (-5215.004) (-5228.876) (-5227.797) [-5211.114] * [-5220.472] (-5225.839) (-5221.170) (-5224.047) -- 0:53:19
      935000 -- (-5219.926) (-5222.126) [-5219.707] (-5219.337) * (-5212.202) (-5220.519) [-5215.245] (-5228.002) -- 0:53:19

      Average standard deviation of split frequencies: 0.002590

      936000 -- (-5219.774) (-5222.591) [-5214.943] (-5214.233) * (-5221.730) (-5227.357) [-5211.581] (-5213.350) -- 0:53:15
      937000 -- (-5218.774) [-5224.734] (-5208.718) (-5223.461) * [-5226.199] (-5232.381) (-5227.703) (-5216.509) -- 0:53:15
      938000 -- (-5227.615) (-5223.554) [-5221.587] (-5222.435) * [-5213.305] (-5211.426) (-5230.787) (-5212.173) -- 0:53:15
      939000 -- (-5213.158) (-5224.150) (-5228.775) [-5212.473] * (-5216.588) [-5228.252] (-5225.133) (-5224.730) -- 0:53:16
      940000 -- (-5219.445) (-5229.409) [-5213.172] (-5225.757) * [-5227.393] (-5219.977) (-5226.947) (-5237.151) -- 0:53:16

      Average standard deviation of split frequencies: 0.002790

      941000 -- (-5222.347) (-5217.597) [-5218.480] (-5222.100) * (-5220.547) (-5224.813) (-5225.993) [-5221.303] -- 0:53:11
      942000 -- (-5227.931) (-5216.942) [-5220.154] (-5226.983) * (-5217.200) (-5232.452) [-5213.896] (-5230.158) -- 0:53:12
      943000 -- (-5217.429) (-5227.303) (-5219.322) [-5215.804] * [-5216.075] (-5217.483) (-5213.612) (-5221.589) -- 0:53:12
      944000 -- (-5216.385) (-5224.705) [-5211.096] (-5218.741) * (-5223.520) [-5216.495] (-5229.773) (-5222.554) -- 0:53:12
      945000 -- (-5216.632) (-5214.738) (-5215.064) [-5216.505] * (-5211.903) (-5214.213) [-5232.146] (-5226.880) -- 0:53:08

      Average standard deviation of split frequencies: 0.002561

      946000 -- (-5212.458) (-5231.715) (-5217.933) [-5213.225] * (-5214.632) (-5220.188) [-5214.790] (-5221.481) -- 0:53:08
      947000 -- (-5225.981) (-5237.544) (-5218.304) [-5223.871] * (-5216.041) [-5215.163] (-5218.944) (-5225.289) -- 0:53:08
      948000 -- (-5225.666) [-5218.162] (-5216.470) (-5219.510) * [-5225.359] (-5230.774) (-5219.188) (-5213.378) -- 0:53:08
      949000 -- (-5224.456) (-5218.913) [-5216.587] (-5231.568) * (-5226.418) [-5214.077] (-5215.708) (-5220.591) -- 0:53:08
      950000 -- (-5217.877) (-5220.365) [-5211.629] (-5223.179) * (-5234.721) (-5221.789) (-5222.948) [-5221.468] -- 0:53:04

      Average standard deviation of split frequencies: 0.002759

      951000 -- (-5210.006) (-5219.545) (-5219.646) [-5223.943] * (-5216.569) [-5215.876] (-5230.598) (-5222.439) -- 0:53:04
      952000 -- (-5220.792) (-5221.524) (-5231.066) [-5228.456] * (-5213.320) [-5214.749] (-5215.611) (-5242.604) -- 0:53:04
      953000 -- [-5210.895] (-5218.458) (-5219.523) (-5214.929) * [-5215.434] (-5219.443) (-5220.738) (-5224.505) -- 0:53:04
      954000 -- (-5217.492) [-5222.827] (-5218.078) (-5225.928) * [-5213.688] (-5216.498) (-5220.200) (-5220.264) -- 0:53:00
      955000 -- (-5225.066) [-5214.154] (-5222.578) (-5221.714) * [-5218.436] (-5216.417) (-5222.198) (-5226.516) -- 0:53:00

      Average standard deviation of split frequencies: 0.002677

      956000 -- (-5225.157) (-5224.125) (-5220.079) [-5221.718] * (-5218.685) (-5229.818) [-5220.061] (-5212.929) -- 0:53:01
      957000 -- (-5223.142) (-5228.345) (-5223.587) [-5219.800] * (-5238.414) (-5215.513) [-5212.147] (-5215.251) -- 0:53:01
      958000 -- (-5218.824) (-5218.088) (-5224.351) [-5217.136] * (-5224.609) (-5215.758) (-5218.415) [-5224.975] -- 0:53:01
      959000 -- [-5212.544] (-5226.141) (-5221.021) (-5226.445) * (-5221.390) (-5215.249) (-5228.407) [-5230.953] -- 0:52:57
      960000 -- [-5217.946] (-5224.681) (-5226.155) (-5214.935) * (-5219.847) (-5218.017) (-5219.019) [-5222.055] -- 0:52:57

      Average standard deviation of split frequencies: 0.002872

      961000 -- [-5221.800] (-5215.668) (-5217.117) (-5216.784) * (-5223.192) [-5219.128] (-5209.600) (-5216.136) -- 0:52:57
      962000 -- (-5224.014) (-5208.595) (-5245.738) [-5226.212] * [-5215.219] (-5215.820) (-5224.864) (-5231.458) -- 0:52:57
      963000 -- [-5224.480] (-5219.833) (-5217.007) (-5218.600) * (-5222.631) (-5215.086) [-5209.666] (-5224.994) -- 0:52:57
      964000 -- (-5214.125) [-5213.541] (-5227.275) (-5215.716) * (-5224.192) (-5225.865) (-5223.004) [-5211.971] -- 0:52:53
      965000 -- (-5226.990) [-5214.492] (-5221.549) (-5225.381) * (-5212.428) (-5218.365) [-5216.563] (-5227.268) -- 0:52:53

      Average standard deviation of split frequencies: 0.002508

      966000 -- (-5216.416) (-5220.590) [-5218.707] (-5234.903) * [-5216.450] (-5234.993) (-5223.801) (-5228.105) -- 0:52:53
      967000 -- (-5215.148) [-5212.539] (-5217.563) (-5211.909) * (-5221.287) (-5214.933) [-5220.141] (-5226.093) -- 0:52:53
      968000 -- [-5216.115] (-5217.955) (-5231.761) (-5209.407) * (-5225.093) [-5215.484] (-5220.357) (-5215.594) -- 0:52:49
      969000 -- (-5216.743) [-5218.020] (-5230.539) (-5212.811) * (-5223.164) (-5222.448) (-5214.913) [-5215.275] -- 0:52:49
      970000 -- (-5220.986) (-5217.596) (-5225.974) [-5214.981] * (-5226.233) [-5218.220] (-5223.253) (-5222.779) -- 0:52:49

      Average standard deviation of split frequencies: 0.002633

      971000 -- (-5218.552) (-5212.722) (-5219.913) [-5218.817] * (-5223.362) (-5215.526) [-5212.660] (-5211.073) -- 0:52:50
      972000 -- (-5215.082) (-5214.361) (-5227.977) [-5212.744] * (-5221.464) (-5230.254) (-5220.767) [-5215.683] -- 0:52:50
      973000 -- (-5215.832) (-5224.710) (-5223.815) [-5207.628] * (-5217.031) (-5230.978) [-5216.015] (-5216.062) -- 0:52:46
      974000 -- [-5211.814] (-5226.559) (-5238.639) (-5215.778) * (-5222.588) (-5218.142) [-5209.925] (-5229.405) -- 0:52:46
      975000 -- (-5211.049) (-5231.562) (-5233.215) [-5211.167] * (-5228.855) [-5216.870] (-5215.327) (-5230.908) -- 0:52:46

      Average standard deviation of split frequencies: 0.002691

      976000 -- [-5206.394] (-5221.169) (-5213.495) (-5216.254) * (-5218.633) [-5218.248] (-5218.862) (-5207.827) -- 0:52:46
      977000 -- (-5232.123) (-5223.783) [-5206.662] (-5226.275) * (-5229.738) (-5217.996) (-5219.579) [-5215.599] -- 0:52:42
      978000 -- [-5217.790] (-5215.245) (-5218.936) (-5219.500) * (-5224.572) (-5228.418) (-5218.810) [-5209.352] -- 0:52:42
      979000 -- (-5223.576) (-5225.604) [-5217.846] (-5225.267) * (-5212.284) (-5219.013) (-5225.141) [-5213.880] -- 0:52:42
      980000 -- [-5211.773] (-5235.715) (-5223.187) (-5228.769) * (-5227.448) [-5217.830] (-5223.431) (-5209.602) -- 0:52:42

      Average standard deviation of split frequencies: 0.002814

      981000 -- [-5219.405] (-5235.046) (-5220.392) (-5224.748) * (-5222.742) (-5232.886) (-5225.288) [-5213.628] -- 0:52:42
      982000 -- (-5216.525) (-5227.228) [-5213.883] (-5237.140) * [-5219.108] (-5223.091) (-5216.351) (-5228.466) -- 0:52:38
      983000 -- (-5224.184) (-5224.611) [-5224.384] (-5225.228) * [-5213.777] (-5225.775) (-5217.190) (-5229.247) -- 0:52:38
      984000 -- (-5219.860) (-5217.685) (-5219.300) [-5213.029] * (-5220.184) [-5222.887] (-5215.165) (-5219.136) -- 0:52:38
      985000 -- [-5221.772] (-5217.238) (-5223.601) (-5208.351) * [-5214.858] (-5227.088) (-5218.926) (-5223.365) -- 0:52:39

      Average standard deviation of split frequencies: 0.002662

      986000 -- [-5222.332] (-5219.791) (-5216.283) (-5217.005) * (-5221.319) (-5211.969) (-5216.355) [-5213.502] -- 0:52:35
      987000 -- (-5212.818) (-5219.492) (-5213.954) [-5213.342] * [-5213.648] (-5215.884) (-5221.383) (-5227.124) -- 0:52:35
      988000 -- (-5218.743) (-5223.964) (-5226.239) [-5216.547] * (-5216.214) [-5227.449] (-5214.612) (-5224.406) -- 0:52:35
      989000 -- [-5216.120] (-5214.927) (-5218.769) (-5209.137) * (-5237.164) [-5218.535] (-5217.420) (-5218.271) -- 0:52:35
      990000 -- (-5226.815) [-5222.000] (-5208.020) (-5216.969) * (-5220.417) [-5220.192] (-5230.832) (-5218.240) -- 0:52:35

      Average standard deviation of split frequencies: 0.002580

      991000 -- (-5218.635) (-5224.742) [-5210.661] (-5218.650) * [-5208.127] (-5220.628) (-5220.080) (-5219.244) -- 0:52:31
      992000 -- [-5214.691] (-5216.834) (-5223.177) (-5220.352) * [-5213.708] (-5210.583) (-5230.213) (-5223.996) -- 0:52:31
      993000 -- [-5216.251] (-5234.232) (-5209.275) (-5228.030) * (-5228.917) [-5210.599] (-5228.739) (-5220.283) -- 0:52:31
      994000 -- (-5239.219) (-5228.484) (-5221.607) [-5219.320] * (-5219.027) (-5211.361) [-5219.109] (-5218.265) -- 0:52:31
      995000 -- (-5231.271) (-5217.182) [-5217.435] (-5216.959) * [-5212.743] (-5226.371) (-5217.855) (-5235.583) -- 0:52:27

      Average standard deviation of split frequencies: 0.002434

      996000 -- (-5227.530) (-5219.531) [-5209.181] (-5219.996) * (-5217.050) (-5221.396) [-5218.625] (-5231.551) -- 0:52:27
      997000 -- (-5228.593) (-5216.679) [-5214.223] (-5218.472) * (-5227.795) [-5208.424] (-5223.753) (-5221.243) -- 0:52:27
      998000 -- (-5230.145) (-5213.737) [-5219.250] (-5225.565) * [-5218.763] (-5223.576) (-5219.880) (-5216.798) -- 0:52:27
      999000 -- (-5234.454) (-5218.979) (-5221.656) [-5217.773] * (-5227.964) (-5216.709) [-5219.145] (-5227.893) -- 0:52:27
      1000000 -- [-5221.020] (-5220.234) (-5246.903) (-5212.793) * (-5219.103) [-5226.608] (-5228.182) (-5222.726) -- 0:52:24

      Average standard deviation of split frequencies: 0.002556

      1001000 -- (-5225.925) (-5221.791) (-5212.636) [-5212.677] * (-5231.672) (-5217.878) (-5213.393) [-5216.665] -- 0:52:24
      1002000 -- (-5218.873) (-5218.291) [-5212.964] (-5222.844) * (-5218.494) [-5214.392] (-5214.714) (-5220.223) -- 0:52:24
      1003000 -- [-5207.910] (-5224.698) (-5218.447) (-5214.441) * (-5227.735) (-5227.110) (-5220.020) [-5217.028] -- 0:52:24
      1004000 -- (-5225.368) (-5219.126) [-5213.459] (-5222.934) * (-5219.458) (-5231.829) (-5207.844) [-5211.071] -- 0:52:20
      1005000 -- (-5232.008) [-5233.448] (-5236.991) (-5218.433) * (-5233.047) (-5224.772) (-5219.623) [-5215.011] -- 0:52:20

      Average standard deviation of split frequencies: 0.002943

      1006000 -- (-5218.878) [-5214.238] (-5217.759) (-5212.549) * (-5216.142) (-5218.602) (-5225.358) [-5218.082] -- 0:52:20
      1007000 -- [-5218.645] (-5225.849) (-5218.245) (-5220.402) * (-5215.758) (-5225.599) [-5213.469] (-5217.183) -- 0:52:20
      1008000 -- (-5219.347) (-5231.210) [-5215.015] (-5217.069) * (-5216.673) (-5218.156) (-5225.604) [-5226.254] -- 0:52:20
      1009000 -- (-5219.146) (-5226.787) [-5217.099] (-5220.134) * (-5221.676) (-5216.370) (-5225.355) [-5231.872] -- 0:52:16
      1010000 -- (-5217.551) (-5224.822) (-5219.652) [-5211.968] * (-5237.988) [-5214.086] (-5223.552) (-5224.307) -- 0:52:16

      Average standard deviation of split frequencies: 0.002928

      1011000 -- [-5222.830] (-5220.856) (-5220.763) (-5216.780) * [-5210.518] (-5230.440) (-5227.300) (-5224.093) -- 0:52:16
      1012000 -- (-5230.962) (-5230.660) (-5231.458) [-5220.266] * (-5228.780) (-5213.820) [-5218.780] (-5228.582) -- 0:52:16
      1013000 -- (-5228.838) (-5226.778) [-5226.989] (-5232.867) * (-5233.245) (-5222.511) (-5226.938) [-5219.132] -- 0:52:16
      1014000 -- [-5215.185] (-5217.564) (-5218.239) (-5218.742) * (-5228.474) [-5212.933] (-5225.537) (-5223.651) -- 0:52:12
      1015000 -- (-5213.832) (-5223.700) (-5218.528) [-5217.780] * [-5225.624] (-5220.442) (-5221.084) (-5213.677) -- 0:52:13

      Average standard deviation of split frequencies: 0.003049

      1016000 -- (-5220.160) [-5217.494] (-5215.608) (-5224.461) * (-5216.743) [-5211.185] (-5214.235) (-5213.593) -- 0:52:13
      1017000 -- (-5225.600) [-5210.265] (-5213.944) (-5231.604) * (-5220.555) (-5224.802) (-5221.935) [-5224.299] -- 0:52:13
      1018000 -- (-5219.071) (-5216.244) [-5214.486] (-5215.686) * (-5219.829) [-5219.542] (-5219.423) (-5222.017) -- 0:52:09
      1019000 -- [-5214.127] (-5216.144) (-5218.287) (-5224.541) * [-5227.227] (-5219.502) (-5219.441) (-5228.883) -- 0:52:09
      1020000 -- [-5228.727] (-5230.176) (-5214.542) (-5214.199) * (-5222.396) (-5219.418) (-5224.067) [-5220.005] -- 0:52:09

      Average standard deviation of split frequencies: 0.003033

      1021000 -- (-5222.920) (-5227.203) (-5216.321) [-5213.200] * [-5221.871] (-5217.101) (-5226.537) (-5217.420) -- 0:52:09
      1022000 -- (-5228.547) (-5224.086) [-5218.351] (-5217.839) * [-5209.069] (-5219.343) (-5225.643) (-5215.829) -- 0:52:09
      1023000 -- (-5222.308) [-5215.017] (-5215.524) (-5216.334) * [-5213.998] (-5224.815) (-5224.216) (-5218.253) -- 0:52:05
      1024000 -- (-5218.761) (-5220.448) (-5230.134) [-5213.271] * (-5228.707) (-5219.064) (-5239.287) [-5219.889] -- 0:52:05
      1025000 -- (-5219.591) (-5237.763) (-5217.400) [-5223.998] * (-5224.479) (-5219.030) (-5214.135) [-5219.058] -- 0:52:05

      Average standard deviation of split frequencies: 0.003280

      1026000 -- (-5213.483) (-5218.296) [-5230.834] (-5221.204) * (-5213.593) (-5224.306) (-5226.365) [-5209.604] -- 0:52:05
      1027000 -- [-5221.987] (-5215.865) (-5239.049) (-5222.452) * (-5231.685) [-5224.427] (-5214.094) (-5221.931) -- 0:52:01
      1028000 -- [-5223.236] (-5228.236) (-5221.172) (-5231.660) * (-5219.584) (-5210.693) (-5223.072) [-5215.506] -- 0:52:01
      1029000 -- (-5220.583) (-5214.893) (-5218.333) [-5208.056] * [-5215.739] (-5220.495) (-5221.540) (-5231.976) -- 0:52:02
      1030000 -- (-5225.185) (-5230.743) (-5211.897) [-5221.750] * (-5221.065) (-5226.800) [-5217.588] (-5210.972) -- 0:52:02

      Average standard deviation of split frequencies: 0.003589

      1031000 -- (-5217.357) (-5236.807) (-5226.193) [-5211.239] * (-5227.628) (-5219.840) [-5214.375] (-5224.345) -- 0:52:02
      1032000 -- [-5211.130] (-5231.636) (-5227.488) (-5221.721) * [-5218.149] (-5226.501) (-5220.951) (-5220.879) -- 0:51:58
      1033000 -- (-5218.707) (-5225.242) (-5210.716) [-5212.669] * (-5225.523) [-5223.631] (-5219.254) (-5216.712) -- 0:51:58
      1034000 -- (-5216.699) (-5217.396) [-5219.097] (-5230.943) * (-5215.883) [-5221.384] (-5214.814) (-5222.503) -- 0:51:58
      1035000 -- (-5227.535) (-5215.038) (-5215.628) [-5216.121] * [-5209.155] (-5236.085) (-5228.142) (-5220.748) -- 0:51:58

      Average standard deviation of split frequencies: 0.003770

      1036000 -- (-5223.965) (-5227.076) (-5216.444) [-5218.556] * (-5217.326) [-5216.789] (-5225.851) (-5218.724) -- 0:51:58
      1037000 -- (-5217.702) (-5228.450) [-5210.182] (-5218.990) * (-5216.834) (-5221.898) [-5213.349] (-5215.748) -- 0:51:54
      1038000 -- (-5219.644) (-5236.743) (-5219.359) [-5218.814] * (-5222.903) (-5215.534) [-5215.458] (-5216.238) -- 0:51:54
      1039000 -- (-5217.575) (-5228.225) (-5220.715) [-5222.739] * (-5215.476) [-5219.100] (-5216.899) (-5220.313) -- 0:51:54
      1040000 -- (-5212.822) (-5221.970) (-5215.171) [-5221.569] * (-5218.592) (-5229.837) (-5225.428) [-5214.156] -- 0:51:54

      Average standard deviation of split frequencies: 0.003816

      1041000 -- (-5221.906) (-5223.632) (-5226.431) [-5215.652] * [-5213.757] (-5227.898) (-5214.584) (-5220.444) -- 0:51:50
      1042000 -- (-5215.408) (-5228.425) [-5215.815] (-5221.448) * [-5215.257] (-5219.632) (-5221.271) (-5214.431) -- 0:51:50
      1043000 -- (-5214.354) (-5212.903) [-5220.696] (-5224.082) * (-5225.849) (-5217.045) (-5225.156) [-5218.591] -- 0:51:50
      1044000 -- (-5215.160) [-5214.354] (-5217.489) (-5232.277) * (-5208.484) (-5224.597) [-5215.138] (-5225.037) -- 0:51:50
      1045000 -- [-5215.966] (-5211.982) (-5214.170) (-5230.129) * (-5224.445) (-5211.447) (-5211.531) [-5218.982] -- 0:51:51

      Average standard deviation of split frequencies: 0.003732

      1046000 -- (-5222.473) (-5221.922) [-5214.179] (-5232.146) * [-5214.179] (-5217.411) (-5216.357) (-5227.005) -- 0:51:47
      1047000 -- [-5220.744] (-5232.483) (-5220.515) (-5217.950) * (-5225.019) (-5224.263) [-5208.237] (-5216.210) -- 0:51:47
      1048000 -- (-5235.228) [-5218.071] (-5221.628) (-5224.248) * (-5220.366) [-5212.795] (-5231.595) (-5216.385) -- 0:51:47
      1049000 -- (-5223.694) [-5210.381] (-5244.192) (-5214.175) * (-5222.403) (-5224.635) [-5225.226] (-5228.266) -- 0:51:47
      1050000 -- (-5222.013) (-5219.883) (-5211.808) [-5210.400] * (-5217.922) [-5213.398] (-5222.974) (-5243.682) -- 0:51:43

      Average standard deviation of split frequencies: 0.003649

      1051000 -- [-5228.065] (-5218.860) (-5221.138) (-5222.406) * (-5210.409) (-5219.026) (-5218.641) [-5211.304] -- 0:51:43
      1052000 -- [-5214.464] (-5223.777) (-5217.515) (-5222.435) * [-5208.538] (-5217.423) (-5226.306) (-5214.064) -- 0:51:43
      1053000 -- [-5209.902] (-5226.440) (-5230.218) (-5225.780) * (-5225.285) [-5215.786] (-5213.106) (-5207.066) -- 0:51:43
      1054000 -- (-5211.290) (-5229.321) (-5217.970) [-5214.506] * (-5229.422) [-5221.914] (-5230.288) (-5220.381) -- 0:51:43
      1055000 -- (-5214.693) (-5232.288) (-5214.885) [-5220.079] * (-5219.458) (-5221.092) (-5214.014) [-5217.905] -- 0:51:39

      Average standard deviation of split frequencies: 0.003763

      1056000 -- (-5216.898) (-5231.159) (-5215.958) [-5226.860] * (-5217.508) (-5219.324) (-5211.715) [-5210.750] -- 0:51:39
      1057000 -- (-5218.257) [-5219.669] (-5227.294) (-5221.572) * (-5223.333) (-5213.170) (-5229.837) [-5223.712] -- 0:51:39
      1058000 -- (-5222.247) (-5220.536) [-5215.623] (-5215.775) * (-5219.989) [-5209.009] (-5219.425) (-5225.443) -- 0:51:39
      1059000 -- (-5209.229) [-5207.615] (-5222.795) (-5217.486) * (-5219.962) (-5213.077) (-5237.090) [-5220.376] -- 0:51:36
      1060000 -- (-5235.279) [-5215.287] (-5226.153) (-5220.413) * (-5219.302) [-5213.212] (-5221.590) (-5212.866) -- 0:51:36

      Average standard deviation of split frequencies: 0.003490

      1061000 -- (-5218.502) (-5217.025) [-5232.315] (-5228.923) * (-5213.850) (-5222.762) [-5212.025] (-5229.101) -- 0:51:36
      1062000 -- (-5237.907) (-5214.211) (-5219.810) [-5218.272] * (-5227.276) [-5216.731] (-5211.634) (-5222.691) -- 0:51:36
      1063000 -- (-5214.046) (-5220.272) [-5214.329] (-5229.177) * (-5214.114) [-5222.152] (-5221.980) (-5219.626) -- 0:51:32
      1064000 -- (-5225.967) (-5229.478) [-5213.937] (-5213.863) * (-5217.997) (-5222.293) (-5220.319) [-5220.222] -- 0:51:32
      1065000 -- (-5216.932) (-5215.101) (-5223.506) [-5213.989] * (-5216.869) (-5219.772) [-5217.745] (-5218.217) -- 0:51:32

      Average standard deviation of split frequencies: 0.003283

      1066000 -- (-5222.604) [-5213.714] (-5224.749) (-5217.978) * (-5216.343) (-5227.675) [-5216.183] (-5216.306) -- 0:51:32
      1067000 -- (-5214.669) (-5234.611) [-5207.933] (-5228.050) * (-5224.049) [-5212.883] (-5219.246) (-5222.382) -- 0:51:32
      1068000 -- (-5216.961) (-5230.107) [-5213.427] (-5221.642) * (-5218.897) (-5234.925) (-5217.632) [-5220.374] -- 0:51:28
      1069000 -- (-5214.598) [-5217.566] (-5233.023) (-5214.789) * (-5219.386) (-5223.257) [-5211.894] (-5237.296) -- 0:51:28
      1070000 -- [-5214.800] (-5223.534) (-5227.065) (-5230.732) * (-5221.697) [-5216.399] (-5215.277) (-5213.871) -- 0:51:28

      Average standard deviation of split frequencies: 0.003392

      1071000 -- (-5214.159) (-5227.239) [-5225.013] (-5209.145) * (-5241.031) (-5214.667) [-5223.515] (-5217.585) -- 0:51:28
      1072000 -- (-5214.082) (-5235.136) [-5214.024] (-5227.135) * (-5232.239) [-5223.995] (-5219.773) (-5224.699) -- 0:51:25
      1073000 -- [-5226.395] (-5218.964) (-5225.674) (-5214.965) * (-5233.228) (-5216.369) (-5219.132) [-5216.094] -- 0:51:25
      1074000 -- (-5220.371) (-5224.557) [-5210.087] (-5231.287) * [-5228.807] (-5216.948) (-5231.344) (-5223.331) -- 0:51:25
      1075000 -- (-5234.955) [-5215.856] (-5211.953) (-5224.087) * (-5221.509) (-5219.289) (-5228.075) [-5225.144] -- 0:51:25

      Average standard deviation of split frequencies: 0.002879

      1076000 -- [-5221.368] (-5222.174) (-5224.678) (-5240.320) * (-5215.968) (-5214.668) (-5215.569) [-5216.058] -- 0:51:25
      1077000 -- (-5219.026) (-5215.790) (-5223.225) [-5220.827] * [-5219.569] (-5216.400) (-5215.428) (-5230.899) -- 0:51:21
      1078000 -- (-5217.697) (-5226.666) [-5216.953] (-5216.488) * (-5212.344) [-5229.067] (-5221.446) (-5218.063) -- 0:51:21
      1079000 -- (-5211.431) (-5229.080) (-5221.792) [-5220.263] * (-5218.198) (-5214.075) (-5213.588) [-5218.176] -- 0:51:21
      1080000 -- [-5218.653] (-5226.854) (-5246.454) (-5227.073) * (-5216.103) (-5232.286) (-5212.368) [-5210.305] -- 0:51:21

      Average standard deviation of split frequencies: 0.002989

      1081000 -- (-5222.527) (-5232.671) (-5220.494) [-5223.826] * (-5221.944) (-5212.522) [-5217.797] (-5222.724) -- 0:51:21
      1082000 -- (-5222.260) (-5241.046) [-5218.009] (-5233.522) * (-5222.762) (-5220.785) [-5213.202] (-5212.475) -- 0:51:17
      1083000 -- (-5222.958) (-5222.914) (-5214.941) [-5218.178] * (-5215.848) (-5212.479) [-5217.548] (-5212.184) -- 0:51:17
      1084000 -- (-5225.050) (-5223.221) (-5230.067) [-5224.679] * [-5216.249] (-5218.669) (-5220.639) (-5213.881) -- 0:51:17
      1085000 -- (-5226.250) (-5222.898) (-5221.851) [-5219.293] * (-5224.906) (-5212.884) (-5222.926) [-5211.785] -- 0:51:17

      Average standard deviation of split frequencies: 0.002851

      1086000 -- (-5221.929) (-5221.838) [-5215.142] (-5227.738) * (-5217.025) (-5221.743) [-5210.967] (-5221.365) -- 0:51:14
      1087000 -- (-5229.252) [-5221.196] (-5222.362) (-5218.698) * (-5214.505) (-5234.637) (-5213.602) [-5218.718] -- 0:51:14
      1088000 -- (-5217.944) (-5219.748) (-5215.760) [-5208.903] * (-5230.902) [-5216.537] (-5223.642) (-5219.623) -- 0:51:14
      1089000 -- (-5215.040) (-5218.697) (-5220.647) [-5219.390] * (-5211.894) [-5223.042] (-5217.002) (-5222.408) -- 0:51:14
      1090000 -- [-5212.352] (-5215.465) (-5210.137) (-5224.511) * (-5230.527) (-5218.157) [-5213.716] (-5219.841) -- 0:51:14

      Average standard deviation of split frequencies: 0.002652

      1091000 -- (-5225.911) (-5224.596) (-5225.615) [-5218.129] * (-5216.841) [-5206.158] (-5224.000) (-5222.573) -- 0:51:10
      1092000 -- [-5215.865] (-5226.529) (-5216.666) (-5220.040) * [-5214.841] (-5225.193) (-5234.840) (-5219.517) -- 0:51:10
      1093000 -- (-5222.735) [-5215.285] (-5221.889) (-5213.318) * [-5224.960] (-5227.555) (-5207.364) (-5230.212) -- 0:51:10
      1094000 -- (-5217.876) [-5220.186] (-5218.581) (-5224.029) * (-5216.940) [-5210.493] (-5222.772) (-5222.229) -- 0:51:10
      1095000 -- (-5216.512) (-5210.454) (-5211.637) [-5219.280] * (-5232.858) [-5226.555] (-5219.095) (-5219.354) -- 0:51:06

      Average standard deviation of split frequencies: 0.002519

      1096000 -- (-5210.685) [-5215.189] (-5221.011) (-5212.823) * (-5223.336) [-5221.982] (-5216.051) (-5226.223) -- 0:51:06
      1097000 -- (-5214.999) (-5217.439) (-5216.048) [-5214.961] * (-5220.306) (-5225.206) [-5220.533] (-5225.820) -- 0:51:06
      1098000 -- (-5218.989) [-5219.304] (-5224.402) (-5217.013) * (-5210.343) (-5226.941) [-5216.379] (-5222.079) -- 0:51:06
      1099000 -- (-5226.092) [-5221.793] (-5223.038) (-5219.621) * [-5213.045] (-5218.140) (-5215.884) (-5218.971) -- 0:51:06
      1100000 -- (-5227.268) [-5213.236] (-5229.486) (-5223.425) * (-5233.445) (-5216.781) [-5211.513] (-5219.140) -- 0:51:03

      Average standard deviation of split frequencies: 0.002262

      1101000 -- (-5221.261) [-5216.126] (-5224.558) (-5232.251) * (-5223.482) [-5216.861] (-5226.916) (-5218.214) -- 0:51:03
      1102000 -- (-5220.874) [-5209.968] (-5224.264) (-5228.726) * (-5231.467) (-5220.303) (-5220.416) [-5210.729] -- 0:51:03
      1103000 -- (-5226.798) (-5215.315) [-5209.584] (-5214.340) * (-5219.256) [-5222.285] (-5222.500) (-5224.101) -- 0:51:03
      1104000 -- (-5216.903) (-5214.381) (-5226.041) [-5224.578] * (-5226.323) [-5215.602] (-5219.652) (-5216.915) -- 0:50:59
      1105000 -- (-5215.495) [-5214.439] (-5235.647) (-5218.847) * (-5233.864) [-5221.838] (-5216.828) (-5218.320) -- 0:50:59

      Average standard deviation of split frequencies: 0.002191

      1106000 -- [-5210.003] (-5212.558) (-5227.361) (-5226.463) * (-5223.986) [-5218.696] (-5222.803) (-5233.547) -- 0:50:59
      1107000 -- (-5229.084) [-5212.214] (-5212.640) (-5225.225) * (-5215.508) (-5219.075) (-5222.581) [-5215.052] -- 0:50:59
      1108000 -- [-5219.655] (-5224.823) (-5218.347) (-5229.756) * (-5218.092) (-5227.524) (-5221.877) [-5223.876] -- 0:50:59
      1109000 -- (-5216.129) (-5219.366) (-5227.858) [-5227.437] * [-5212.586] (-5221.555) (-5217.639) (-5219.356) -- 0:50:55
      1110000 -- (-5223.973) [-5229.510] (-5214.810) (-5235.722) * [-5208.492] (-5220.573) (-5222.797) (-5226.282) -- 0:50:55

      Average standard deviation of split frequencies: 0.002422

      1111000 -- [-5223.524] (-5229.580) (-5216.911) (-5233.556) * (-5215.708) (-5222.534) (-5218.645) [-5215.956] -- 0:50:55
      1112000 -- (-5211.487) [-5226.020] (-5218.923) (-5227.443) * (-5215.839) (-5220.097) [-5218.233] (-5219.023) -- 0:50:55
      1113000 -- (-5225.370) (-5225.436) [-5214.138] (-5217.477) * [-5220.906] (-5231.449) (-5222.313) (-5218.663) -- 0:50:52
      1114000 -- (-5230.183) [-5211.049] (-5223.577) (-5215.735) * (-5211.375) [-5216.968] (-5222.157) (-5218.758) -- 0:50:52
      1115000 -- (-5223.763) (-5215.407) (-5214.442) [-5217.660] * (-5229.266) [-5220.138] (-5217.702) (-5224.689) -- 0:50:52

      Average standard deviation of split frequencies: 0.002655

      1116000 -- (-5215.265) (-5222.663) (-5221.293) [-5215.191] * (-5233.887) [-5222.316] (-5213.627) (-5225.025) -- 0:50:52
      1117000 -- (-5224.099) [-5217.433] (-5226.065) (-5221.471) * (-5217.941) [-5212.068] (-5215.072) (-5223.585) -- 0:50:52
      1118000 -- [-5225.171] (-5215.241) (-5223.786) (-5238.477) * (-5225.704) (-5212.984) (-5225.749) [-5211.154] -- 0:50:48
      1119000 -- [-5233.449] (-5225.474) (-5224.724) (-5219.236) * (-5227.926) (-5224.118) (-5233.282) [-5205.787] -- 0:50:48
      1120000 -- (-5226.378) (-5226.423) [-5213.161] (-5223.779) * [-5226.659] (-5216.903) (-5221.630) (-5217.828) -- 0:50:48

      Average standard deviation of split frequencies: 0.002462

      1121000 -- [-5211.339] (-5215.724) (-5215.844) (-5220.928) * [-5219.082] (-5230.028) (-5221.462) (-5220.228) -- 0:50:48
      1122000 -- (-5228.774) [-5216.944] (-5209.589) (-5222.405) * (-5218.911) (-5222.567) [-5218.106] (-5219.003) -- 0:50:45
      1123000 -- (-5221.473) [-5213.644] (-5216.875) (-5225.895) * (-5225.775) (-5221.638) (-5221.434) [-5209.412] -- 0:50:44
      1124000 -- (-5220.741) [-5215.573] (-5223.216) (-5220.740) * (-5223.538) (-5223.888) [-5218.391] (-5215.514) -- 0:50:44
      1125000 -- (-5221.106) (-5224.840) (-5229.334) [-5218.489] * (-5212.090) (-5212.581) (-5220.542) [-5219.833] -- 0:50:44

      Average standard deviation of split frequencies: 0.002331

      1126000 -- (-5224.987) (-5225.572) (-5215.533) [-5220.171] * (-5219.741) (-5212.709) (-5217.692) [-5215.466] -- 0:50:44
      1127000 -- (-5215.464) (-5219.181) (-5220.080) [-5227.749] * (-5211.273) (-5228.065) [-5223.090] (-5230.296) -- 0:50:41
      1128000 -- (-5216.470) (-5220.167) [-5216.670] (-5211.885) * (-5209.869) (-5224.410) [-5227.843] (-5244.700) -- 0:50:41
      1129000 -- (-5216.428) (-5224.299) (-5228.242) [-5216.107] * (-5217.706) (-5220.459) (-5225.416) [-5214.340] -- 0:50:41
      1130000 -- (-5217.830) (-5210.517) [-5213.202] (-5222.728) * [-5217.152] (-5217.226) (-5216.834) (-5221.185) -- 0:50:41

      Average standard deviation of split frequencies: 0.002082

      1131000 -- [-5213.093] (-5223.458) (-5219.417) (-5220.766) * (-5222.423) [-5218.001] (-5215.655) (-5217.781) -- 0:50:41
      1132000 -- (-5213.503) [-5212.565] (-5217.121) (-5230.155) * (-5225.457) [-5221.655] (-5231.908) (-5227.229) -- 0:50:37
      1133000 -- [-5216.608] (-5217.377) (-5220.437) (-5224.825) * (-5228.274) (-5212.090) [-5217.979] (-5224.419) -- 0:50:37
      1134000 -- (-5220.452) (-5215.761) (-5213.339) [-5208.696] * (-5223.447) (-5219.953) [-5216.724] (-5221.709) -- 0:50:37
      1135000 -- (-5212.609) (-5223.607) (-5223.109) [-5223.531] * (-5213.525) [-5211.521] (-5226.527) (-5215.950) -- 0:50:37

      Average standard deviation of split frequencies: 0.001897

      1136000 -- (-5222.021) (-5234.181) [-5215.551] (-5220.087) * [-5211.392] (-5221.572) (-5217.749) (-5215.518) -- 0:50:37
      1137000 -- (-5220.362) (-5220.308) [-5215.401] (-5225.506) * (-5220.735) [-5222.232] (-5213.787) (-5211.761) -- 0:50:34
      1138000 -- [-5216.754] (-5223.542) (-5233.291) (-5218.869) * (-5213.514) (-5223.535) (-5214.379) [-5210.633] -- 0:50:33
      1139000 -- [-5210.797] (-5231.840) (-5217.832) (-5217.395) * (-5220.355) (-5232.272) (-5215.277) [-5212.899] -- 0:50:33
      1140000 -- (-5217.197) (-5216.020) [-5228.161] (-5218.017) * [-5224.802] (-5237.759) (-5219.213) (-5220.621) -- 0:50:33

      Average standard deviation of split frequencies: 0.001829

      1141000 -- (-5217.223) [-5224.313] (-5221.575) (-5227.504) * (-5215.485) (-5217.395) (-5213.932) [-5217.265] -- 0:50:33
      1142000 -- (-5210.025) (-5225.840) [-5219.814] (-5217.377) * (-5225.579) (-5217.549) [-5214.246] (-5222.797) -- 0:50:30
      1143000 -- (-5217.767) [-5226.004] (-5222.219) (-5226.334) * (-5216.796) (-5225.202) [-5220.532] (-5216.650) -- 0:50:30
      1144000 -- (-5214.768) [-5216.100] (-5232.208) (-5222.715) * (-5229.031) [-5209.801] (-5223.242) (-5222.360) -- 0:50:30
      1145000 -- (-5223.582) (-5221.064) [-5207.345] (-5221.771) * (-5223.174) (-5216.586) (-5235.803) [-5210.907] -- 0:50:30

      Average standard deviation of split frequencies: 0.001879

      1146000 -- (-5225.347) (-5215.240) (-5215.204) [-5217.938] * (-5216.238) (-5222.998) (-5217.966) [-5211.447] -- 0:50:30
      1147000 -- [-5213.999] (-5220.684) (-5217.618) (-5222.552) * (-5219.971) (-5224.625) (-5226.478) [-5213.269] -- 0:50:26
      1148000 -- (-5212.599) [-5211.147] (-5216.735) (-5229.828) * (-5224.718) [-5220.176] (-5239.700) (-5215.363) -- 0:50:26
      1149000 -- (-5223.291) [-5225.647] (-5216.749) (-5221.534) * (-5230.188) (-5235.637) (-5216.618) [-5212.555] -- 0:50:26
      1150000 -- [-5215.428] (-5221.268) (-5230.355) (-5224.201) * (-5216.215) (-5220.256) [-5217.160] (-5221.370) -- 0:50:26

      Average standard deviation of split frequencies: 0.001812

      1151000 -- [-5221.948] (-5221.443) (-5225.670) (-5218.123) * (-5219.810) (-5222.910) [-5216.082] (-5216.134) -- 0:50:26
      1152000 -- (-5219.244) (-5235.064) [-5217.604] (-5228.913) * (-5227.689) (-5220.918) [-5207.729] (-5226.152) -- 0:50:22
      1153000 -- [-5211.854] (-5211.859) (-5230.235) (-5215.507) * (-5216.749) (-5229.106) [-5218.983] (-5214.623) -- 0:50:22
      1154000 -- (-5220.040) (-5211.641) [-5208.028] (-5229.811) * (-5220.724) (-5219.209) (-5218.882) [-5210.928] -- 0:50:22
      1155000 -- (-5219.131) (-5220.706) [-5211.991] (-5216.264) * [-5221.822] (-5221.357) (-5226.940) (-5211.946) -- 0:50:22

      Average standard deviation of split frequencies: 0.001981

      1156000 -- (-5216.192) [-5214.540] (-5220.876) (-5215.998) * (-5211.286) [-5228.750] (-5209.293) (-5212.970) -- 0:50:22
      1157000 -- (-5225.851) (-5218.790) (-5229.276) [-5215.171] * [-5212.678] (-5213.847) (-5230.991) (-5217.087) -- 0:50:22
      1158000 -- (-5227.274) (-5228.894) (-5224.506) [-5220.111] * (-5232.919) [-5213.930] (-5226.158) (-5212.527) -- 0:50:22
      1159000 -- (-5220.734) [-5218.941] (-5213.853) (-5216.578) * (-5220.486) [-5219.188] (-5225.205) (-5224.533) -- 0:50:19
      1160000 -- (-5218.193) (-5230.294) (-5232.122) [-5218.767] * [-5214.209] (-5217.399) (-5234.585) (-5219.577) -- 0:50:19

      Average standard deviation of split frequencies: 0.001856

      1161000 -- (-5222.400) [-5214.538] (-5227.874) (-5220.424) * (-5219.402) (-5219.331) [-5216.328] (-5218.415) -- 0:50:18
      1162000 -- (-5217.411) (-5220.328) (-5218.269) [-5218.936] * [-5221.637] (-5213.992) (-5213.860) (-5217.184) -- 0:50:18
      1163000 -- [-5216.727] (-5217.163) (-5220.857) (-5222.026) * (-5224.018) [-5219.214] (-5224.294) (-5212.995) -- 0:50:18
      1164000 -- (-5223.719) (-5217.341) (-5226.063) [-5209.637] * (-5227.960) (-5222.816) (-5229.896) [-5207.420] -- 0:50:18
      1165000 -- (-5209.943) [-5211.408] (-5224.985) (-5212.587) * (-5225.856) (-5223.647) [-5220.943] (-5221.133) -- 0:50:15

      Average standard deviation of split frequencies: 0.001847

      1166000 -- (-5223.739) (-5225.322) (-5230.910) [-5209.204] * [-5211.325] (-5220.697) (-5212.424) (-5221.002) -- 0:50:15
      1167000 -- (-5214.189) (-5214.457) (-5210.188) [-5219.065] * (-5229.718) (-5221.647) [-5208.940] (-5219.554) -- 0:50:15
      1168000 -- [-5217.659] (-5222.364) (-5224.580) (-5222.489) * (-5219.444) (-5220.411) [-5221.961] (-5211.265) -- 0:50:15
      1169000 -- [-5214.040] (-5223.674) (-5226.114) (-5228.448) * (-5220.641) (-5212.903) (-5230.656) [-5211.924] -- 0:50:14
      1170000 -- (-5213.722) (-5224.027) (-5232.055) [-5216.862] * (-5215.501) (-5218.896) [-5226.420] (-5224.980) -- 0:50:11

      Average standard deviation of split frequencies: 0.001609

      1171000 -- (-5221.342) [-5215.246] (-5216.322) (-5237.614) * (-5224.042) [-5213.893] (-5222.539) (-5226.187) -- 0:50:11
      1172000 -- (-5223.312) (-5220.056) [-5216.027] (-5215.320) * (-5215.602) (-5230.283) [-5214.936] (-5218.532) -- 0:50:11
      1173000 -- (-5228.073) [-5210.422] (-5223.175) (-5222.868) * (-5220.971) (-5225.930) (-5228.691) [-5216.168] -- 0:50:11
      1174000 -- (-5220.129) [-5214.738] (-5215.625) (-5219.794) * (-5235.243) (-5216.650) (-5220.368) [-5212.217] -- 0:50:11
      1175000 -- (-5229.766) [-5214.765] (-5210.652) (-5230.886) * (-5219.882) [-5215.709] (-5223.833) (-5229.739) -- 0:50:07

      Average standard deviation of split frequencies: 0.001489

      1176000 -- [-5216.374] (-5234.241) (-5218.336) (-5226.804) * (-5231.263) [-5219.101] (-5228.189) (-5215.017) -- 0:50:07
      1177000 -- [-5210.438] (-5224.336) (-5228.390) (-5217.830) * [-5219.526] (-5218.187) (-5225.966) (-5224.669) -- 0:50:07
      1178000 -- (-5219.935) [-5220.637] (-5228.743) (-5217.967) * (-5224.011) (-5222.699) [-5209.770] (-5224.478) -- 0:50:07
      1179000 -- (-5226.588) [-5211.417] (-5209.140) (-5234.164) * (-5221.433) (-5227.777) (-5216.292) [-5230.310] -- 0:50:07
      1180000 -- (-5229.024) [-5222.073] (-5213.033) (-5234.152) * (-5222.456) (-5220.709) [-5220.860] (-5224.545) -- 0:50:04

      Average standard deviation of split frequencies: 0.001368

      1181000 -- (-5216.846) (-5225.247) [-5214.009] (-5223.786) * (-5232.747) (-5227.731) (-5215.832) [-5216.997] -- 0:50:04
      1182000 -- [-5213.210] (-5220.402) (-5221.690) (-5227.336) * (-5222.277) (-5230.485) (-5214.860) [-5211.082] -- 0:50:04
      1183000 -- [-5227.143] (-5228.752) (-5226.068) (-5216.570) * (-5220.855) [-5220.972] (-5225.266) (-5218.446) -- 0:50:03
      1184000 -- (-5221.923) (-5211.023) (-5226.514) [-5215.824] * [-5223.765] (-5211.180) (-5224.373) (-5229.940) -- 0:50:00
      1185000 -- (-5225.934) (-5229.171) (-5211.133) [-5217.534] * (-5212.057) (-5208.791) (-5222.315) [-5218.755] -- 0:50:00

      Average standard deviation of split frequencies: 0.001646

      1186000 -- (-5239.289) (-5212.042) (-5209.054) [-5211.032] * (-5226.801) [-5207.861] (-5222.857) (-5230.986) -- 0:50:03
      1187000 -- (-5217.692) (-5222.174) [-5212.055] (-5212.562) * (-5229.733) [-5215.210] (-5234.088) (-5218.713) -- 0:50:00
      1188000 -- (-5220.836) [-5215.780] (-5222.548) (-5216.120) * (-5238.993) (-5227.231) [-5216.573] (-5234.897) -- 0:50:00
      1189000 -- (-5216.206) (-5214.112) [-5219.885] (-5231.962) * (-5219.383) (-5222.607) [-5217.730] (-5236.229) -- 0:50:00
      1190000 -- (-5227.095) [-5218.182] (-5221.526) (-5217.318) * [-5221.199] (-5221.273) (-5213.979) (-5226.801) -- 0:49:59

      Average standard deviation of split frequencies: 0.001186

      1191000 -- (-5223.205) (-5225.881) [-5212.620] (-5217.941) * (-5215.740) [-5215.927] (-5211.446) (-5228.401) -- 0:49:59
      1192000 -- (-5220.808) (-5215.073) (-5219.657) [-5210.986] * [-5213.744] (-5216.183) (-5226.708) (-5235.998) -- 0:49:56
      1193000 -- (-5215.695) [-5216.837] (-5214.273) (-5215.917) * (-5230.063) [-5211.729] (-5217.013) (-5215.944) -- 0:49:56
      1194000 -- (-5209.126) (-5229.940) (-5219.705) [-5221.527] * (-5221.693) [-5206.031] (-5219.358) (-5219.319) -- 0:49:56
      1195000 -- (-5230.499) [-5221.223] (-5215.284) (-5223.167) * (-5221.845) (-5225.196) [-5215.449] (-5218.065) -- 0:49:56

      Average standard deviation of split frequencies: 0.001239

      1196000 -- (-5220.885) (-5217.502) [-5212.511] (-5213.319) * (-5215.857) [-5212.562] (-5222.931) (-5213.539) -- 0:49:56
      1197000 -- (-5222.137) [-5217.822] (-5220.359) (-5218.967) * (-5225.740) (-5220.703) (-5223.652) [-5227.288] -- 0:49:52
      1198000 -- (-5213.680) [-5212.428] (-5215.065) (-5223.156) * (-5213.668) [-5216.563] (-5219.415) (-5223.373) -- 0:49:52
      1199000 -- (-5224.505) (-5223.429) (-5216.141) [-5217.899] * [-5215.441] (-5228.148) (-5216.161) (-5221.891) -- 0:49:52
      1200000 -- (-5225.945) [-5214.742] (-5218.966) (-5214.291) * (-5216.447) [-5219.161] (-5222.331) (-5207.195) -- 0:49:52

      Average standard deviation of split frequencies: 0.001233

      1201000 -- (-5247.294) [-5210.746] (-5230.248) (-5219.014) * (-5212.748) (-5218.082) (-5231.221) [-5207.967] -- 0:49:52
      1202000 -- (-5222.095) [-5216.811] (-5218.083) (-5216.834) * (-5215.186) (-5224.872) [-5212.852] (-5223.164) -- 0:49:49
      1203000 -- [-5215.198] (-5217.535) (-5227.157) (-5224.688) * (-5213.015) (-5227.570) [-5214.797] (-5220.696) -- 0:49:48
      1204000 -- (-5213.132) [-5218.713] (-5226.524) (-5223.961) * [-5205.522] (-5224.780) (-5219.478) (-5232.913) -- 0:49:48
      1205000 -- (-5215.358) [-5217.597] (-5235.068) (-5222.690) * (-5215.854) [-5216.897] (-5221.560) (-5221.189) -- 0:49:48

      Average standard deviation of split frequencies: 0.001116

      1206000 -- (-5221.953) (-5210.145) [-5217.821] (-5226.338) * (-5224.091) (-5219.956) [-5212.105] (-5219.715) -- 0:49:45
      1207000 -- (-5231.534) (-5218.438) [-5222.701] (-5215.788) * [-5208.379] (-5235.019) (-5219.528) (-5219.538) -- 0:49:45
      1208000 -- [-5211.003] (-5227.682) (-5234.911) (-5213.091) * (-5214.822) [-5224.061] (-5221.351) (-5216.309) -- 0:49:45
      1209000 -- (-5220.696) (-5229.738) [-5218.134] (-5219.097) * [-5220.420] (-5219.020) (-5228.930) (-5221.374) -- 0:49:45
      1210000 -- (-5221.729) [-5223.039] (-5211.011) (-5217.700) * (-5215.304) (-5222.163) [-5217.234] (-5215.006) -- 0:49:45

      Average standard deviation of split frequencies: 0.001278

      1211000 -- (-5222.144) (-5216.618) (-5223.494) [-5213.617] * [-5213.425] (-5221.649) (-5222.448) (-5225.760) -- 0:49:41
      1212000 -- (-5229.167) (-5222.075) [-5219.258] (-5219.609) * (-5214.356) (-5245.938) (-5212.917) [-5214.621] -- 0:49:41
      1213000 -- (-5227.604) (-5235.104) [-5217.404] (-5215.752) * (-5222.443) (-5237.306) (-5219.271) [-5216.960] -- 0:49:41
      1214000 -- (-5238.054) (-5224.731) (-5217.151) [-5208.589] * (-5216.870) [-5219.659] (-5223.236) (-5216.733) -- 0:49:41
      1215000 -- (-5228.563) [-5211.528] (-5239.534) (-5213.021) * (-5212.023) (-5226.828) (-5215.571) [-5217.155] -- 0:49:38

      Average standard deviation of split frequencies: 0.001329

      1216000 -- [-5219.797] (-5213.495) (-5226.708) (-5218.289) * (-5228.685) (-5223.885) [-5220.539] (-5231.315) -- 0:49:38
      1217000 -- (-5215.791) (-5230.587) [-5224.695] (-5227.123) * (-5246.284) (-5212.862) (-5235.473) [-5208.403] -- 0:49:37
      1218000 -- (-5218.731) (-5216.168) [-5215.584] (-5232.798) * (-5221.155) [-5225.153] (-5223.415) (-5220.568) -- 0:49:37
      1219000 -- [-5215.649] (-5222.891) (-5215.681) (-5216.942) * [-5223.903] (-5219.303) (-5224.106) (-5223.156) -- 0:49:37
      1220000 -- (-5222.927) (-5223.104) [-5225.727] (-5216.179) * (-5224.996) (-5219.003) (-5220.189) [-5216.664] -- 0:49:34

      Average standard deviation of split frequencies: 0.001103

      1221000 -- [-5206.751] (-5221.307) (-5209.516) (-5216.166) * (-5224.767) (-5216.317) [-5216.663] (-5231.822) -- 0:49:34
      1222000 -- (-5210.436) (-5228.041) (-5234.018) [-5211.866] * (-5220.005) (-5220.475) (-5224.736) [-5210.663] -- 0:49:34
      1223000 -- (-5225.847) (-5227.380) [-5205.749] (-5218.578) * [-5228.381] (-5215.931) (-5226.307) (-5213.571) -- 0:49:34
      1224000 -- (-5215.176) [-5210.641] (-5225.180) (-5224.417) * [-5212.739] (-5217.915) (-5218.694) (-5215.551) -- 0:49:33
      1225000 -- (-5212.575) (-5226.844) [-5221.562] (-5229.144) * (-5220.690) (-5218.041) [-5210.912] (-5212.571) -- 0:49:30

      Average standard deviation of split frequencies: 0.001153

      1226000 -- [-5218.010] (-5218.878) (-5220.956) (-5215.729) * (-5233.045) (-5222.876) (-5216.859) [-5220.774] -- 0:49:30
      1227000 -- [-5223.445] (-5214.267) (-5226.348) (-5229.221) * (-5223.356) (-5219.559) [-5216.150] (-5218.598) -- 0:49:30
      1228000 -- (-5224.329) [-5214.339] (-5222.545) (-5214.915) * (-5212.088) (-5224.061) (-5216.793) [-5228.430] -- 0:49:30
      1229000 -- [-5222.318] (-5222.895) (-5234.194) (-5211.979) * [-5219.796] (-5224.766) (-5234.635) (-5222.531) -- 0:49:30
      1230000 -- [-5218.056] (-5220.543) (-5221.956) (-5213.854) * (-5221.592) [-5210.416] (-5221.439) (-5229.385) -- 0:49:26

      Average standard deviation of split frequencies: 0.001257

      1231000 -- (-5247.995) (-5220.362) [-5211.410] (-5216.009) * (-5231.584) [-5216.196] (-5224.355) (-5216.273) -- 0:49:26
      1232000 -- [-5208.319] (-5217.186) (-5230.106) (-5231.178) * (-5223.053) (-5231.194) [-5215.602] (-5225.434) -- 0:49:26
      1233000 -- (-5224.791) (-5214.808) (-5229.700) [-5214.247] * (-5218.720) (-5221.830) [-5216.252] (-5225.582) -- 0:49:26
      1234000 -- (-5222.268) (-5212.280) [-5219.872] (-5215.065) * (-5223.117) (-5222.344) [-5214.475] (-5227.157) -- 0:49:26
      1235000 -- (-5228.334) [-5221.330] (-5231.208) (-5220.216) * (-5215.171) (-5213.972) (-5214.481) [-5208.763] -- 0:49:23

      Average standard deviation of split frequencies: 0.001090

      1236000 -- [-5213.188] (-5223.116) (-5215.509) (-5206.087) * (-5213.406) (-5225.840) [-5221.611] (-5231.378) -- 0:49:23
      1237000 -- [-5213.798] (-5223.481) (-5219.206) (-5212.633) * [-5216.482] (-5227.931) (-5217.166) (-5220.007) -- 0:49:22
      1238000 -- (-5215.776) [-5219.092] (-5216.998) (-5223.298) * [-5218.824] (-5215.990) (-5220.848) (-5222.576) -- 0:49:22
      1239000 -- (-5211.563) (-5218.662) [-5217.797] (-5219.224) * (-5231.868) [-5225.115] (-5222.191) (-5214.130) -- 0:49:22
      1240000 -- (-5215.138) [-5215.663] (-5212.662) (-5216.731) * (-5221.940) [-5221.017] (-5215.081) (-5223.895) -- 0:49:19

      Average standard deviation of split frequencies: 0.001194

      1241000 -- [-5208.054] (-5229.905) (-5230.462) (-5213.509) * (-5222.514) (-5213.572) (-5229.397) [-5215.895] -- 0:49:19
      1242000 -- [-5212.465] (-5216.848) (-5224.426) (-5219.631) * (-5232.221) (-5208.272) (-5213.689) [-5210.840] -- 0:49:19
      1243000 -- (-5219.692) (-5226.100) [-5219.660] (-5226.315) * (-5214.352) (-5223.800) (-5217.854) [-5219.516] -- 0:49:19
      1244000 -- (-5220.238) [-5220.164] (-5214.460) (-5223.216) * (-5224.384) (-5219.899) (-5213.449) [-5214.997] -- 0:49:15
      1245000 -- (-5227.884) (-5245.780) [-5221.429] (-5215.422) * (-5215.054) (-5229.232) (-5224.354) [-5217.441] -- 0:49:15

      Average standard deviation of split frequencies: 0.001026

      1246000 -- (-5227.400) (-5215.504) (-5214.994) [-5215.938] * (-5221.614) (-5218.526) (-5220.783) [-5212.429] -- 0:49:15
      1247000 -- (-5219.904) (-5219.756) (-5217.347) [-5214.398] * (-5217.240) [-5218.978] (-5220.880) (-5225.961) -- 0:49:15
      1248000 -- [-5216.181] (-5231.201) (-5217.976) (-5218.333) * (-5222.392) (-5227.697) [-5214.637] (-5219.697) -- 0:49:15
      1249000 -- (-5220.124) (-5224.848) (-5223.892) [-5210.250] * (-5220.733) (-5225.126) [-5207.515] (-5220.142) -- 0:49:12
      1250000 -- [-5217.237] (-5224.102) (-5226.615) (-5215.800) * [-5219.115] (-5235.673) (-5220.726) (-5220.413) -- 0:49:12

      Average standard deviation of split frequencies: 0.001022

      1251000 -- (-5221.652) (-5213.645) (-5229.581) [-5216.892] * (-5227.454) (-5218.282) (-5222.060) [-5222.741] -- 0:49:11
      1252000 -- (-5210.870) [-5216.643] (-5231.449) (-5218.680) * (-5210.360) (-5215.361) [-5213.704] (-5213.852) -- 0:49:11
      1253000 -- (-5212.687) (-5213.667) (-5227.238) [-5212.494] * [-5216.989] (-5228.432) (-5229.273) (-5224.265) -- 0:49:08
      1254000 -- [-5223.140] (-5224.087) (-5226.930) (-5224.272) * [-5222.115] (-5223.568) (-5224.224) (-5237.728) -- 0:49:08
      1255000 -- [-5210.153] (-5213.275) (-5228.017) (-5217.166) * (-5218.833) (-5214.721) [-5214.926] (-5218.441) -- 0:49:08

      Average standard deviation of split frequencies: 0.000858

      1256000 -- (-5225.364) (-5219.675) (-5216.128) [-5216.503] * (-5220.302) (-5212.066) [-5211.873] (-5217.987) -- 0:49:08
      1257000 -- (-5210.400) (-5226.725) (-5230.086) [-5213.066] * (-5221.878) (-5231.957) (-5213.419) [-5211.308] -- 0:49:07
      1258000 -- (-5221.805) [-5222.935] (-5228.640) (-5215.493) * [-5217.118] (-5231.337) (-5215.910) (-5219.027) -- 0:49:04
      1259000 -- [-5211.267] (-5234.672) (-5218.165) (-5222.561) * (-5220.952) (-5228.035) [-5214.142] (-5221.929) -- 0:49:04
      1260000 -- (-5211.307) (-5220.588) (-5221.746) [-5214.093] * (-5217.203) (-5225.170) (-5217.736) [-5220.580] -- 0:49:04

      Average standard deviation of split frequencies: 0.000854

      1261000 -- (-5214.149) (-5232.683) (-5233.686) [-5215.044] * (-5214.156) [-5208.697] (-5226.726) (-5225.354) -- 0:49:04
      1262000 -- (-5217.914) [-5216.746] (-5237.181) (-5215.311) * (-5218.217) [-5214.618] (-5212.733) (-5224.434) -- 0:49:01
      1263000 -- (-5220.988) (-5221.893) [-5214.200] (-5229.093) * (-5224.130) (-5218.862) [-5214.466] (-5224.085) -- 0:49:01
      1264000 -- [-5220.233] (-5222.596) (-5218.448) (-5233.171) * [-5213.677] (-5221.490) (-5224.355) (-5229.390) -- 0:49:00
      1265000 -- (-5211.937) [-5215.487] (-5227.152) (-5224.135) * [-5207.947] (-5215.187) (-5218.966) (-5224.070) -- 0:49:00

      Average standard deviation of split frequencies: 0.000851

      1266000 -- (-5227.394) (-5220.933) (-5226.421) [-5215.169] * (-5222.694) (-5229.385) [-5217.676] (-5238.340) -- 0:49:00
      1267000 -- (-5226.038) [-5212.821] (-5222.401) (-5233.564) * (-5222.072) (-5225.960) [-5210.448] (-5216.936) -- 0:48:57
      1268000 -- (-5234.401) (-5234.255) [-5211.180] (-5213.433) * [-5209.860] (-5224.964) (-5226.184) (-5217.224) -- 0:48:57
      1269000 -- (-5230.711) (-5212.112) [-5213.778] (-5229.061) * (-5227.060) (-5216.840) (-5219.715) [-5215.424] -- 0:48:57
      1270000 -- (-5217.098) [-5210.727] (-5218.809) (-5219.429) * (-5214.904) (-5217.200) (-5209.616) [-5216.269] -- 0:48:57

      Average standard deviation of split frequencies: 0.001112

      1271000 -- (-5213.636) (-5221.283) (-5218.628) [-5213.433] * (-5219.601) [-5219.846] (-5220.868) (-5226.372) -- 0:48:53
      1272000 -- (-5218.791) (-5214.755) (-5218.459) [-5215.238] * [-5216.900] (-5216.098) (-5220.719) (-5222.466) -- 0:48:53
      1273000 -- [-5219.207] (-5219.698) (-5228.627) (-5224.360) * (-5227.269) (-5230.023) (-5214.498) [-5219.313] -- 0:48:53
      1274000 -- (-5225.754) (-5212.521) [-5218.046] (-5211.883) * (-5224.345) (-5222.620) [-5218.727] (-5215.170) -- 0:48:53
      1275000 -- (-5216.041) [-5212.429] (-5228.827) (-5220.351) * (-5233.014) [-5215.455] (-5215.622) (-5225.491) -- 0:48:53

      Average standard deviation of split frequencies: 0.000950

      1276000 -- (-5220.998) (-5221.503) (-5227.976) [-5213.113] * (-5219.516) (-5220.621) [-5211.378] (-5232.566) -- 0:48:50
      1277000 -- (-5229.202) (-5226.372) [-5212.848] (-5218.002) * [-5212.038] (-5219.262) (-5216.283) (-5215.925) -- 0:48:50
      1278000 -- (-5224.603) [-5222.100] (-5215.640) (-5223.871) * (-5229.258) (-5229.095) [-5212.995] (-5215.126) -- 0:48:49
      1279000 -- (-5211.652) [-5224.343] (-5219.333) (-5213.488) * (-5221.014) (-5218.424) [-5214.802] (-5217.355) -- 0:48:49
      1280000 -- (-5224.059) (-5227.122) (-5218.065) [-5212.656] * (-5222.867) (-5226.094) (-5212.470) [-5214.455] -- 0:48:46

      Average standard deviation of split frequencies: 0.000841

      1281000 -- (-5228.984) (-5228.708) [-5214.485] (-5209.032) * (-5227.648) (-5230.065) (-5221.761) [-5220.444] -- 0:48:46
      1282000 -- [-5206.203] (-5221.720) (-5222.743) (-5216.840) * [-5220.205] (-5228.021) (-5221.938) (-5224.308) -- 0:48:46
      1283000 -- (-5244.219) (-5220.979) (-5210.404) [-5212.532] * (-5234.790) [-5215.792] (-5233.562) (-5217.033) -- 0:48:46
      1284000 -- (-5220.173) [-5216.403] (-5231.793) (-5216.710) * (-5222.343) (-5220.220) (-5221.502) [-5226.873] -- 0:48:45
      1285000 -- (-5222.733) [-5213.943] (-5220.844) (-5216.461) * [-5211.962] (-5220.191) (-5212.724) (-5241.438) -- 0:48:42

      Average standard deviation of split frequencies: 0.001099

      1286000 -- [-5218.211] (-5223.382) (-5215.487) (-5217.333) * (-5239.676) (-5217.832) (-5224.183) [-5214.018] -- 0:48:42
      1287000 -- [-5217.415] (-5222.789) (-5219.466) (-5217.064) * [-5228.455] (-5227.428) (-5217.403) (-5215.664) -- 0:48:42
      1288000 -- (-5225.155) [-5212.170] (-5214.580) (-5214.355) * (-5217.390) (-5222.278) [-5222.802] (-5228.342) -- 0:48:42
      1289000 -- (-5223.851) (-5221.993) [-5211.038] (-5216.591) * [-5210.049] (-5227.588) (-5213.718) (-5216.576) -- 0:48:42
      1290000 -- [-5223.020] (-5214.292) (-5213.664) (-5216.317) * (-5213.798) (-5218.662) [-5217.124] (-5232.467) -- 0:48:39

      Average standard deviation of split frequencies: 0.000834

      1291000 -- [-5218.827] (-5213.235) (-5222.585) (-5218.388) * (-5223.523) (-5221.114) (-5241.135) [-5222.454] -- 0:48:38
      1292000 -- [-5215.685] (-5225.466) (-5224.098) (-5232.092) * (-5217.619) (-5231.388) (-5212.093) [-5225.321] -- 0:48:38
      1293000 -- (-5211.509) (-5223.535) [-5211.045] (-5227.833) * (-5229.870) [-5214.455] (-5216.623) (-5224.046) -- 0:48:38
      1294000 -- (-5210.568) (-5219.312) (-5232.341) [-5211.286] * (-5215.905) [-5212.760] (-5234.897) (-5234.303) -- 0:48:35
      1295000 -- (-5220.943) (-5216.195) (-5219.478) [-5208.941] * [-5217.867] (-5220.920) (-5217.006) (-5233.015) -- 0:48:35

      Average standard deviation of split frequencies: 0.000883

      1296000 -- [-5228.799] (-5210.490) (-5213.652) (-5240.242) * [-5210.980] (-5221.655) (-5220.189) (-5225.075) -- 0:48:35
      1297000 -- (-5217.533) [-5223.015] (-5208.653) (-5214.597) * [-5215.232] (-5221.583) (-5215.358) (-5230.244) -- 0:48:35
      1298000 -- (-5206.632) (-5218.608) [-5220.001] (-5210.941) * (-5220.003) (-5215.795) [-5225.583] (-5231.877) -- 0:48:34
      1299000 -- (-5214.738) (-5219.098) (-5226.439) [-5208.811] * (-5215.847) [-5222.798] (-5228.952) (-5223.903) -- 0:48:31
      1300000 -- (-5212.909) (-5227.969) (-5226.889) [-5219.342] * [-5217.797] (-5227.217) (-5212.181) (-5219.981) -- 0:48:31

      Average standard deviation of split frequencies: 0.000673

      1301000 -- (-5227.250) (-5219.787) (-5222.483) [-5210.548] * (-5221.174) (-5233.303) (-5208.800) [-5211.972] -- 0:48:31
      1302000 -- (-5228.603) (-5217.182) (-5213.453) [-5209.087] * (-5219.421) (-5217.693) (-5224.482) [-5218.376] -- 0:48:31
      1303000 -- [-5217.786] (-5226.378) (-5221.682) (-5219.136) * (-5218.476) (-5217.573) [-5212.832] (-5215.068) -- 0:48:28
      1304000 -- [-5217.269] (-5219.167) (-5229.125) (-5226.902) * (-5225.450) [-5224.239] (-5235.069) (-5207.578) -- 0:48:28
      1305000 -- (-5219.948) (-5225.412) [-5211.531] (-5214.856) * (-5219.632) (-5221.766) [-5213.421] (-5214.320) -- 0:48:27

      Average standard deviation of split frequencies: 0.000876

      1306000 -- (-5222.610) (-5208.713) [-5209.425] (-5218.730) * (-5219.179) [-5213.641] (-5235.808) (-5213.447) -- 0:48:27
      1307000 -- (-5234.199) (-5217.367) [-5215.756] (-5227.516) * [-5216.480] (-5224.985) (-5222.590) (-5221.012) -- 0:48:27
      1308000 -- [-5218.788] (-5215.214) (-5215.202) (-5221.357) * (-5228.748) [-5214.448] (-5220.652) (-5226.439) -- 0:48:24
      1309000 -- (-5224.953) (-5216.948) (-5226.131) [-5219.891] * (-5224.694) (-5218.647) [-5216.235] (-5226.290) -- 0:48:24
      1310000 -- (-5218.152) (-5229.199) (-5218.702) [-5208.694] * (-5221.103) [-5217.629] (-5215.630) (-5216.373) -- 0:48:24

      Average standard deviation of split frequencies: 0.001129

      1311000 -- (-5215.016) (-5220.907) [-5224.966] (-5228.362) * (-5218.337) (-5228.625) [-5222.154] (-5216.525) -- 0:48:23
      1312000 -- (-5219.175) (-5215.534) [-5220.640] (-5220.718) * (-5214.547) [-5214.640] (-5230.954) (-5227.880) -- 0:48:20
      1313000 -- (-5225.811) (-5218.815) [-5208.690] (-5220.054) * (-5216.869) (-5223.906) [-5218.993] (-5232.056) -- 0:48:20
      1314000 -- (-5213.312) (-5222.776) [-5215.116] (-5244.150) * [-5215.667] (-5215.274) (-5224.278) (-5218.976) -- 0:48:20
      1315000 -- (-5219.316) [-5223.458] (-5211.507) (-5223.330) * [-5214.333] (-5231.035) (-5212.737) (-5215.159) -- 0:48:20

      Average standard deviation of split frequencies: 0.001279

      1316000 -- (-5232.990) [-5209.165] (-5227.133) (-5225.403) * (-5221.062) (-5223.437) [-5214.067] (-5219.376) -- 0:48:20
      1317000 -- (-5215.973) (-5221.699) [-5230.278] (-5231.891) * (-5226.388) (-5219.616) (-5219.241) [-5226.433] -- 0:48:17
      1318000 -- [-5216.134] (-5217.391) (-5224.058) (-5228.763) * [-5214.446] (-5228.055) (-5224.639) (-5221.430) -- 0:48:16
      1319000 -- [-5216.135] (-5215.261) (-5218.603) (-5220.970) * (-5225.039) [-5213.554] (-5230.018) (-5225.009) -- 0:48:16
      1320000 -- (-5222.381) (-5232.176) (-5225.456) [-5220.849] * [-5218.545] (-5218.890) (-5218.852) (-5223.485) -- 0:48:16

      Average standard deviation of split frequencies: 0.001325

      1321000 -- (-5221.885) (-5215.429) [-5221.034] (-5221.563) * (-5224.581) (-5218.730) [-5216.248] (-5221.197) -- 0:48:13
      1322000 -- (-5213.317) [-5223.277] (-5220.343) (-5216.691) * [-5217.443] (-5218.883) (-5224.367) (-5220.797) -- 0:48:13
      1323000 -- (-5218.930) (-5222.886) (-5215.568) [-5220.365] * [-5221.146] (-5220.752) (-5225.198) (-5219.298) -- 0:48:13
      1324000 -- (-5225.456) (-5218.720) [-5225.175] (-5216.355) * [-5211.284] (-5224.672) (-5220.459) (-5214.685) -- 0:48:13
      1325000 -- [-5208.256] (-5221.788) (-5222.749) (-5224.225) * (-5218.222) (-5212.535) (-5220.126) [-5224.300] -- 0:48:12

      Average standard deviation of split frequencies: 0.001320

      1326000 -- (-5227.952) (-5220.615) [-5218.290] (-5215.626) * (-5222.705) (-5221.098) [-5220.849] (-5222.445) -- 0:48:09
      1327000 -- [-5220.742] (-5210.754) (-5222.989) (-5217.427) * [-5214.826] (-5218.255) (-5230.095) (-5225.552) -- 0:48:09
      1328000 -- (-5235.828) (-5211.766) (-5220.128) [-5210.424] * (-5225.571) (-5221.344) [-5225.537] (-5219.012) -- 0:48:09
      1329000 -- [-5221.786] (-5233.140) (-5224.999) (-5216.788) * [-5214.423] (-5222.906) (-5227.341) (-5223.016) -- 0:48:09
      1330000 -- (-5227.607) (-5229.701) [-5220.614] (-5222.136) * (-5232.539) (-5237.675) (-5216.617) [-5208.201] -- 0:48:09

      Average standard deviation of split frequencies: 0.001315

      1331000 -- (-5216.571) [-5219.233] (-5221.053) (-5220.186) * (-5213.373) (-5225.236) [-5214.502] (-5221.253) -- 0:48:06
      1332000 -- (-5218.882) (-5226.162) (-5227.325) [-5224.632] * (-5223.827) (-5236.140) (-5223.345) [-5217.029] -- 0:48:05
      1333000 -- (-5224.201) (-5224.123) (-5214.602) [-5221.664] * (-5220.683) [-5219.249] (-5219.078) (-5215.532) -- 0:48:05
      1334000 -- (-5221.427) [-5221.977] (-5217.207) (-5233.737) * (-5225.164) (-5225.271) [-5217.560] (-5218.923) -- 0:48:05
      1335000 -- (-5216.014) (-5218.654) [-5217.625] (-5226.441) * (-5219.469) (-5221.810) (-5229.072) [-5215.910] -- 0:48:02

      Average standard deviation of split frequencies: 0.001311

      1336000 -- (-5214.795) (-5220.750) (-5215.468) [-5219.399] * (-5222.821) [-5214.771] (-5221.674) (-5221.654) -- 0:48:02
      1337000 -- (-5225.815) (-5216.160) (-5222.395) [-5215.809] * [-5222.707] (-5220.648) (-5217.044) (-5222.653) -- 0:48:02
      1338000 -- (-5228.487) (-5211.561) [-5215.317] (-5212.110) * (-5240.755) (-5218.108) (-5221.333) [-5208.676] -- 0:48:01
      1339000 -- (-5219.257) [-5213.941] (-5211.118) (-5227.572) * (-5217.071) [-5223.164] (-5221.414) (-5218.117) -- 0:48:01
      1340000 -- (-5236.887) (-5223.142) [-5217.067] (-5216.872) * (-5222.144) (-5218.534) (-5219.948) [-5223.243] -- 0:47:58

      Average standard deviation of split frequencies: 0.001456

      1341000 -- (-5228.791) [-5208.714] (-5223.550) (-5223.575) * (-5220.641) [-5214.897] (-5218.953) (-5217.845) -- 0:47:58
      1342000 -- (-5224.208) [-5212.756] (-5220.612) (-5223.557) * [-5216.045] (-5221.718) (-5223.169) (-5228.436) -- 0:47:58
      1343000 -- (-5212.694) (-5220.460) [-5209.048] (-5220.386) * [-5218.091] (-5212.702) (-5214.969) (-5224.811) -- 0:47:58
      1344000 -- [-5205.371] (-5213.295) (-5214.318) (-5219.022) * (-5221.941) [-5216.188] (-5209.815) (-5219.695) -- 0:47:55
      1345000 -- [-5213.563] (-5221.128) (-5219.368) (-5217.138) * [-5224.521] (-5233.347) (-5225.543) (-5221.075) -- 0:47:55

      Average standard deviation of split frequencies: 0.001250

      1346000 -- (-5222.090) [-5217.082] (-5225.055) (-5213.588) * (-5215.678) (-5217.677) (-5218.599) [-5211.270] -- 0:47:54
      1347000 -- (-5227.884) (-5226.049) (-5225.789) [-5216.014] * [-5206.045] (-5220.693) (-5226.891) (-5228.109) -- 0:47:54
      1348000 -- [-5228.865] (-5224.541) (-5219.146) (-5225.800) * (-5231.157) [-5219.617] (-5232.843) (-5228.926) -- 0:47:54
      1349000 -- (-5228.979) [-5214.841] (-5230.148) (-5217.493) * (-5220.637) [-5224.720] (-5226.640) (-5213.506) -- 0:47:51
      1350000 -- (-5220.663) (-5222.267) (-5229.867) [-5211.009] * [-5214.313] (-5218.926) (-5224.261) (-5211.733) -- 0:47:51

      Average standard deviation of split frequencies: 0.001245

      1351000 -- (-5217.509) [-5215.993] (-5211.581) (-5218.717) * [-5213.748] (-5229.124) (-5230.511) (-5215.092) -- 0:47:51
      1352000 -- (-5223.780) [-5214.045] (-5228.478) (-5221.356) * (-5224.138) (-5214.195) (-5219.831) [-5220.721] -- 0:47:50
      1353000 -- [-5217.749] (-5216.065) (-5223.294) (-5216.972) * (-5225.968) (-5224.565) (-5224.790) [-5216.938] -- 0:47:48
      1354000 -- [-5211.283] (-5217.622) (-5221.483) (-5222.240) * (-5214.065) [-5210.567] (-5230.108) (-5219.425) -- 0:47:47
      1355000 -- (-5212.732) (-5225.444) [-5224.623] (-5230.650) * (-5213.967) (-5231.091) (-5225.957) [-5219.338] -- 0:47:47

      Average standard deviation of split frequencies: 0.001093

      1356000 -- (-5208.452) (-5221.725) (-5223.175) [-5215.267] * (-5218.203) [-5208.039] (-5219.471) (-5223.529) -- 0:47:47
      1357000 -- (-5220.759) (-5224.127) [-5215.400] (-5218.276) * (-5226.427) (-5215.841) [-5213.664] (-5224.542) -- 0:47:47
      1358000 -- (-5219.939) [-5215.085] (-5214.823) (-5230.918) * (-5223.218) [-5211.009] (-5210.254) (-5221.838) -- 0:47:44
      1359000 -- [-5217.232] (-5225.651) (-5228.290) (-5221.339) * (-5217.524) (-5223.199) (-5218.502) [-5228.255] -- 0:47:44
      1360000 -- (-5224.960) (-5217.923) (-5219.820) [-5217.385] * (-5225.513) [-5222.820] (-5222.698) (-5214.878) -- 0:47:43

      Average standard deviation of split frequencies: 0.000890

      1361000 -- [-5226.667] (-5218.903) (-5222.217) (-5217.914) * (-5212.294) (-5221.555) [-5213.863] (-5220.827) -- 0:47:43
      1362000 -- (-5224.355) (-5220.077) (-5215.764) [-5213.437] * (-5217.684) (-5215.255) [-5218.492] (-5216.781) -- 0:47:40
      1363000 -- (-5221.416) (-5212.547) [-5225.146] (-5222.527) * (-5218.985) (-5223.539) [-5212.035] (-5220.668) -- 0:47:40
      1364000 -- [-5215.311] (-5225.557) (-5214.957) (-5226.689) * (-5224.453) (-5231.497) [-5210.941] (-5213.497) -- 0:47:40
      1365000 -- (-5225.196) (-5210.945) (-5212.347) [-5218.321] * [-5211.622] (-5231.094) (-5216.083) (-5213.293) -- 0:47:40

      Average standard deviation of split frequencies: 0.000887

      1366000 -- (-5223.142) (-5222.482) [-5212.169] (-5220.819) * [-5215.187] (-5219.475) (-5212.836) (-5223.204) -- 0:47:39
      1367000 -- (-5226.194) (-5210.544) [-5212.332] (-5222.649) * (-5217.919) (-5219.053) (-5225.419) [-5219.009] -- 0:47:36
      1368000 -- (-5223.639) (-5219.781) [-5219.814] (-5212.405) * (-5231.513) (-5213.060) (-5218.168) [-5217.268] -- 0:47:36
      1369000 -- (-5212.663) (-5212.963) (-5219.236) [-5220.835] * (-5217.850) (-5225.692) (-5217.578) [-5219.166] -- 0:47:36
      1370000 -- [-5209.573] (-5211.175) (-5226.784) (-5222.410) * [-5216.414] (-5231.454) (-5221.629) (-5212.937) -- 0:47:36

      Average standard deviation of split frequencies: 0.000785

      1371000 -- (-5222.499) (-5221.763) [-5217.539] (-5214.475) * (-5228.137) (-5232.570) (-5217.601) [-5203.472] -- 0:47:33
      1372000 -- (-5229.219) (-5224.159) [-5212.755] (-5220.259) * (-5221.574) (-5225.651) (-5223.254) [-5208.580] -- 0:47:33
      1373000 -- [-5225.649] (-5212.771) (-5220.825) (-5218.022) * (-5227.671) [-5220.367] (-5225.878) (-5222.520) -- 0:47:32
      1374000 -- [-5210.513] (-5214.084) (-5227.036) (-5226.142) * (-5215.160) [-5218.261] (-5226.436) (-5218.840) -- 0:47:32
      1375000 -- (-5220.935) (-5219.646) [-5219.910] (-5221.067) * [-5209.273] (-5217.203) (-5234.537) (-5213.075) -- 0:47:32

      Average standard deviation of split frequencies: 0.000734

      1376000 -- (-5221.073) [-5222.074] (-5216.085) (-5230.925) * [-5211.103] (-5230.988) (-5213.153) (-5211.566) -- 0:47:29
      1377000 -- (-5222.775) (-5225.238) (-5208.178) [-5217.133] * [-5216.545] (-5212.187) (-5226.320) (-5232.079) -- 0:47:29
      1378000 -- (-5217.593) (-5215.329) [-5214.836] (-5232.169) * [-5221.697] (-5219.671) (-5221.179) (-5224.304) -- 0:47:29
      1379000 -- (-5223.490) (-5225.402) [-5214.410] (-5219.593) * (-5219.109) (-5212.475) [-5216.560] (-5220.089) -- 0:47:29
      1380000 -- [-5214.745] (-5220.660) (-5220.278) (-5225.383) * (-5237.509) [-5223.003] (-5214.246) (-5217.930) -- 0:47:26

      Average standard deviation of split frequencies: 0.000926

      1381000 -- [-5214.591] (-5224.887) (-5217.608) (-5243.731) * (-5222.300) [-5223.944] (-5222.358) (-5217.313) -- 0:47:25
      1382000 -- (-5225.852) (-5219.321) (-5217.558) [-5216.650] * (-5219.428) (-5228.587) [-5213.893] (-5216.645) -- 0:47:25
      1383000 -- (-5229.485) (-5224.725) (-5213.028) [-5221.235] * (-5224.691) (-5228.469) [-5212.816] (-5219.849) -- 0:47:25
      1384000 -- (-5225.503) (-5218.019) (-5214.655) [-5216.072] * (-5223.429) (-5225.864) (-5214.158) [-5217.763] -- 0:47:25
      1385000 -- (-5233.887) (-5218.711) (-5217.487) [-5217.444] * (-5222.195) [-5216.922] (-5220.690) (-5219.853) -- 0:47:22

      Average standard deviation of split frequencies: 0.000923

      1386000 -- (-5223.954) (-5211.747) [-5210.221] (-5224.808) * [-5215.597] (-5214.984) (-5221.497) (-5226.511) -- 0:47:22
      1387000 -- (-5226.144) (-5225.086) (-5225.219) [-5206.572] * (-5210.458) (-5218.393) (-5222.991) [-5221.757] -- 0:47:21
      1388000 -- (-5216.791) [-5213.153] (-5219.306) (-5217.687) * (-5219.415) [-5215.813] (-5210.987) (-5221.767) -- 0:47:21
      1389000 -- (-5222.743) (-5229.752) [-5218.941] (-5218.645) * (-5220.921) (-5223.354) (-5215.158) [-5215.997] -- 0:47:18
      1390000 -- (-5230.586) (-5223.787) (-5220.833) [-5212.028] * [-5225.369] (-5211.257) (-5221.067) (-5223.475) -- 0:47:18

      Average standard deviation of split frequencies: 0.001064

      1391000 -- [-5219.328] (-5215.586) (-5231.325) (-5219.636) * (-5224.612) (-5220.364) [-5212.579] (-5214.622) -- 0:47:18
      1392000 -- (-5219.706) (-5223.005) (-5221.092) [-5220.561] * (-5216.954) [-5217.188] (-5229.498) (-5214.014) -- 0:47:18
      1393000 -- [-5218.295] (-5220.094) (-5229.393) (-5218.933) * (-5212.832) (-5227.667) [-5220.652] (-5227.353) -- 0:47:17
      1394000 -- (-5222.491) (-5217.534) [-5220.718] (-5222.794) * (-5211.221) (-5221.927) [-5216.365] (-5232.555) -- 0:47:15
      1395000 -- (-5222.103) (-5219.195) (-5230.808) [-5208.758] * [-5223.378] (-5215.452) (-5229.906) (-5222.340) -- 0:47:14

      Average standard deviation of split frequencies: 0.000917

      1396000 -- (-5223.287) (-5228.107) (-5221.546) [-5217.874] * (-5221.854) [-5216.045] (-5215.661) (-5235.833) -- 0:47:14
      1397000 -- (-5222.277) (-5229.964) (-5220.233) [-5214.715] * [-5207.746] (-5219.219) (-5216.355) (-5218.144) -- 0:47:14
      1398000 -- [-5218.434] (-5225.135) (-5223.336) (-5220.466) * [-5213.061] (-5224.344) (-5225.389) (-5220.847) -- 0:47:11
      1399000 -- (-5214.951) (-5217.525) (-5235.588) [-5224.018] * (-5216.104) (-5217.331) (-5215.188) [-5210.995] -- 0:47:11
      1400000 -- (-5212.639) (-5228.818) (-5225.213) [-5219.961] * (-5214.519) (-5220.549) [-5216.489] (-5213.383) -- 0:47:11

      Average standard deviation of split frequencies: 0.000721

      1401000 -- (-5218.314) [-5217.171] (-5227.378) (-5218.960) * (-5233.394) (-5223.085) (-5224.048) [-5224.913] -- 0:47:10
      1402000 -- (-5218.330) [-5216.812] (-5219.727) (-5214.548) * (-5221.743) [-5214.788] (-5229.106) (-5220.382) -- 0:47:10
      1403000 -- [-5221.050] (-5233.013) (-5223.329) (-5223.661) * (-5215.708) (-5215.625) (-5217.956) [-5221.335] -- 0:47:07
      1404000 -- [-5216.198] (-5217.825) (-5223.329) (-5225.122) * (-5235.350) (-5217.828) [-5211.935] (-5219.592) -- 0:47:07
      1405000 -- (-5221.360) (-5229.908) [-5216.479] (-5224.776) * [-5217.649] (-5214.693) (-5217.400) (-5227.328) -- 0:47:07

      Average standard deviation of split frequencies: 0.000670

      1406000 -- (-5215.703) (-5218.322) [-5216.227] (-5221.124) * (-5213.837) (-5220.383) (-5224.469) [-5221.514] -- 0:47:07
      1407000 -- [-5225.927] (-5230.074) (-5211.706) (-5212.981) * (-5217.285) (-5215.315) (-5219.139) [-5220.883] -- 0:47:04
      1408000 -- (-5223.388) [-5216.097] (-5210.203) (-5218.386) * (-5226.623) (-5220.309) (-5225.250) [-5217.585] -- 0:47:04
      1409000 -- (-5216.385) (-5223.856) [-5212.842] (-5220.852) * [-5215.493] (-5215.806) (-5236.953) (-5211.767) -- 0:47:03
      1410000 -- (-5233.575) [-5211.727] (-5231.086) (-5228.134) * (-5215.690) (-5228.656) (-5217.913) [-5220.506] -- 0:47:03

      Average standard deviation of split frequencies: 0.000668

      1411000 -- (-5228.406) [-5219.613] (-5219.396) (-5214.722) * (-5215.210) (-5231.274) [-5217.690] (-5243.592) -- 0:47:03
      1412000 -- (-5227.413) [-5218.043] (-5226.396) (-5218.732) * (-5212.129) (-5234.926) [-5207.615] (-5235.607) -- 0:47:00
      1413000 -- (-5222.400) (-5223.434) [-5215.158] (-5225.822) * [-5214.030] (-5229.290) (-5218.403) (-5215.016) -- 0:47:00
      1414000 -- (-5218.235) [-5225.245] (-5221.622) (-5225.540) * (-5218.793) (-5214.227) [-5219.976] (-5219.541) -- 0:47:00
      1415000 -- (-5219.891) [-5214.473] (-5220.105) (-5216.431) * (-5223.687) (-5218.960) (-5225.520) [-5220.041] -- 0:46:59

      Average standard deviation of split frequencies: 0.000713

      1416000 -- [-5223.815] (-5218.718) (-5230.453) (-5227.388) * (-5225.856) (-5227.298) (-5216.838) [-5223.222] -- 0:46:57
      1417000 -- (-5220.417) (-5229.935) [-5223.442] (-5226.636) * (-5212.019) (-5214.695) [-5215.711] (-5217.627) -- 0:46:56
      1418000 -- (-5229.976) (-5219.029) (-5219.544) [-5217.561] * [-5213.923] (-5227.084) (-5212.764) (-5212.137) -- 0:46:56
      1419000 -- (-5221.141) (-5236.154) (-5213.226) [-5211.011] * (-5235.844) (-5218.087) [-5209.653] (-5222.900) -- 0:46:56
      1420000 -- (-5228.971) (-5224.928) (-5216.694) [-5208.163] * (-5223.118) (-5239.558) (-5221.383) [-5215.799] -- 0:46:56

      Average standard deviation of split frequencies: 0.000900

      1421000 -- [-5212.052] (-5214.713) (-5217.711) (-5218.413) * [-5214.623] (-5224.371) (-5223.905) (-5216.650) -- 0:46:53
      1422000 -- (-5217.866) (-5211.035) (-5219.603) [-5222.681] * [-5215.598] (-5219.707) (-5217.790) (-5218.643) -- 0:46:53
      1423000 -- (-5214.304) [-5213.590] (-5216.923) (-5219.642) * (-5225.800) [-5212.554] (-5221.687) (-5226.718) -- 0:46:52
      1424000 -- (-5214.549) (-5226.239) [-5217.269] (-5232.937) * (-5219.749) (-5211.200) (-5226.384) [-5216.267] -- 0:46:52
      1425000 -- [-5217.172] (-5223.592) (-5225.760) (-5212.736) * (-5215.231) (-5229.230) (-5219.091) [-5219.450] -- 0:46:49

      Average standard deviation of split frequencies: 0.001133

      1426000 -- [-5217.979] (-5226.867) (-5237.443) (-5221.385) * (-5221.726) (-5224.341) [-5220.874] (-5204.108) -- 0:46:49
      1427000 -- (-5218.326) (-5220.587) (-5214.106) [-5217.647] * (-5219.872) [-5217.786] (-5213.626) (-5222.764) -- 0:46:49
      1428000 -- (-5223.496) (-5226.502) (-5232.555) [-5207.421] * (-5211.777) (-5223.118) (-5221.053) [-5219.165] -- 0:46:49
      1429000 -- (-5217.549) (-5221.003) [-5216.740] (-5212.409) * (-5214.150) (-5212.355) [-5211.222] (-5218.988) -- 0:46:48
      1430000 -- (-5219.859) [-5220.276] (-5225.543) (-5222.938) * (-5232.190) (-5230.357) (-5229.769) [-5217.237] -- 0:46:46

      Average standard deviation of split frequencies: 0.000941

      1431000 -- (-5218.146) (-5220.325) [-5215.973] (-5223.988) * (-5246.445) (-5232.164) (-5219.636) [-5216.153] -- 0:46:45
      1432000 -- (-5220.225) (-5224.706) [-5212.362] (-5220.375) * [-5217.464] (-5217.766) (-5230.328) (-5232.062) -- 0:46:45
      1433000 -- (-5220.032) [-5209.939] (-5228.704) (-5226.122) * [-5218.953] (-5214.966) (-5215.896) (-5219.257) -- 0:46:45
      1434000 -- (-5215.730) (-5230.019) [-5220.183] (-5214.784) * [-5216.281] (-5219.888) (-5231.893) (-5211.553) -- 0:46:42
      1435000 -- (-5230.067) (-5219.461) [-5213.347] (-5212.692) * [-5214.923] (-5217.659) (-5221.612) (-5221.265) -- 0:46:42

      Average standard deviation of split frequencies: 0.000797

      1436000 -- [-5220.353] (-5231.485) (-5211.987) (-5219.877) * [-5216.718] (-5222.856) (-5216.506) (-5231.689) -- 0:46:42
      1437000 -- (-5210.056) [-5214.895] (-5221.470) (-5219.552) * (-5212.686) (-5213.499) [-5225.574] (-5221.775) -- 0:46:41
      1438000 -- (-5218.299) [-5211.149] (-5222.010) (-5216.613) * (-5213.310) (-5213.840) [-5218.534] (-5220.843) -- 0:46:41
      1439000 -- [-5210.057] (-5224.691) (-5223.304) (-5219.222) * (-5216.710) [-5206.259] (-5222.486) (-5219.173) -- 0:46:38
      1440000 -- [-5208.591] (-5219.156) (-5213.856) (-5212.675) * [-5213.766] (-5234.624) (-5216.706) (-5220.542) -- 0:46:38

      Average standard deviation of split frequencies: 0.000654

      1441000 -- [-5218.709] (-5220.955) (-5219.430) (-5214.374) * (-5235.755) [-5215.694] (-5221.221) (-5220.543) -- 0:46:38
      1442000 -- [-5222.775] (-5218.880) (-5218.233) (-5221.466) * (-5223.900) [-5217.585] (-5222.700) (-5219.019) -- 0:46:38
      1443000 -- (-5223.373) (-5211.750) (-5222.442) [-5212.015] * [-5215.660] (-5226.815) (-5215.083) (-5217.189) -- 0:46:37
      1444000 -- (-5215.554) (-5218.360) [-5221.697] (-5222.615) * (-5212.423) [-5207.079] (-5215.205) (-5215.152) -- 0:46:35
      1445000 -- (-5220.791) (-5213.636) (-5220.326) [-5216.573] * (-5213.472) (-5211.809) [-5213.059] (-5222.915) -- 0:46:34

      Average standard deviation of split frequencies: 0.000605

      1446000 -- (-5217.635) [-5223.597] (-5219.104) (-5211.878) * [-5214.210] (-5209.765) (-5214.103) (-5219.202) -- 0:46:34
      1447000 -- [-5219.000] (-5219.182) (-5233.554) (-5225.613) * (-5223.891) [-5213.826] (-5234.542) (-5224.934) -- 0:46:34
      1448000 -- (-5214.346) [-5214.830] (-5221.090) (-5222.146) * [-5215.688] (-5224.775) (-5218.099) (-5222.527) -- 0:46:31
      1449000 -- (-5227.870) [-5215.976] (-5221.156) (-5221.821) * (-5220.351) (-5209.564) [-5214.916] (-5231.230) -- 0:46:31
      1450000 -- (-5228.449) [-5220.003] (-5228.158) (-5224.134) * [-5224.633] (-5224.959) (-5231.965) (-5217.611) -- 0:46:31

      Average standard deviation of split frequencies: 0.000557

      1451000 -- (-5219.448) (-5216.591) [-5217.543] (-5222.605) * (-5221.158) (-5227.876) (-5215.939) [-5213.173] -- 0:46:30
      1452000 -- [-5219.368] (-5214.930) (-5221.077) (-5222.685) * (-5216.456) (-5217.781) [-5220.192] (-5227.088) -- 0:46:30
      1453000 -- (-5224.400) [-5217.497] (-5226.795) (-5218.355) * (-5225.589) [-5209.967] (-5214.132) (-5233.975) -- 0:46:27
      1454000 -- (-5218.774) [-5212.095] (-5229.875) (-5223.924) * [-5218.724] (-5220.104) (-5227.087) (-5215.116) -- 0:46:27
      1455000 -- (-5220.943) [-5205.342] (-5222.111) (-5229.607) * (-5211.536) (-5231.026) (-5225.196) [-5217.778] -- 0:46:27

      Average standard deviation of split frequencies: 0.000740

      1456000 -- (-5217.358) (-5211.225) (-5221.289) [-5219.356] * [-5226.110] (-5224.208) (-5213.156) (-5223.112) -- 0:46:27
      1457000 -- (-5213.114) [-5217.973] (-5228.975) (-5245.368) * (-5233.019) (-5239.142) [-5226.353] (-5221.919) -- 0:46:24
      1458000 -- [-5208.796] (-5224.543) (-5216.112) (-5216.670) * (-5221.666) (-5219.291) [-5214.254] (-5221.825) -- 0:46:24
      1459000 -- (-5240.295) (-5229.925) [-5215.387] (-5218.997) * (-5212.206) (-5225.880) [-5210.529] (-5218.034) -- 0:46:23
      1460000 -- (-5217.863) (-5223.732) [-5210.011] (-5231.604) * (-5220.341) (-5231.266) [-5213.438] (-5228.224) -- 0:46:23

      Average standard deviation of split frequencies: 0.000645

      1461000 -- [-5210.057] (-5211.656) (-5215.899) (-5215.735) * (-5228.760) (-5214.536) [-5210.658] (-5210.703) -- 0:46:23
      1462000 -- (-5225.125) [-5210.569] (-5220.269) (-5222.474) * (-5222.435) [-5215.029] (-5216.786) (-5226.520) -- 0:46:20
      1463000 -- (-5214.261) (-5215.227) [-5216.392] (-5220.490) * (-5234.304) [-5208.750] (-5218.849) (-5218.471) -- 0:46:20
      1464000 -- (-5218.349) [-5222.221] (-5217.110) (-5217.035) * [-5215.571] (-5218.969) (-5213.591) (-5218.735) -- 0:46:20
      1465000 -- (-5216.332) (-5221.687) (-5219.566) [-5214.740] * [-5220.397] (-5221.209) (-5213.621) (-5219.985) -- 0:46:19

      Average standard deviation of split frequencies: 0.000826

      1466000 -- (-5219.480) [-5220.537] (-5219.692) (-5223.995) * [-5216.762] (-5223.126) (-5210.497) (-5227.890) -- 0:46:19
      1467000 -- (-5219.039) (-5228.338) [-5222.022] (-5217.810) * (-5232.090) (-5223.162) [-5214.370] (-5219.461) -- 0:46:16
      1468000 -- (-5231.495) (-5219.239) (-5226.434) [-5223.744] * (-5219.090) (-5228.839) (-5214.342) [-5217.169] -- 0:46:16
      1469000 -- [-5215.848] (-5215.276) (-5216.850) (-5215.488) * [-5211.397] (-5217.478) (-5211.700) (-5221.190) -- 0:46:16
      1470000 -- [-5217.786] (-5218.215) (-5223.704) (-5232.376) * (-5222.580) (-5222.856) [-5204.496] (-5215.963) -- 0:46:15

      Average standard deviation of split frequencies: 0.000640

      1471000 -- (-5215.357) [-5214.395] (-5219.344) (-5224.919) * (-5213.114) [-5211.809] (-5219.655) (-5222.920) -- 0:46:13
      1472000 -- (-5209.160) (-5234.153) [-5220.767] (-5217.820) * [-5220.390] (-5228.761) (-5213.867) (-5234.483) -- 0:46:13
      1473000 -- (-5210.384) [-5213.523] (-5215.739) (-5215.940) * (-5227.002) (-5230.727) (-5219.207) [-5227.632] -- 0:46:12
      1474000 -- (-5218.636) (-5223.718) [-5220.182] (-5223.179) * (-5221.049) (-5220.565) [-5214.435] (-5229.854) -- 0:46:12
      1475000 -- (-5219.887) [-5214.785] (-5231.192) (-5232.556) * (-5219.697) [-5224.254] (-5222.455) (-5220.746) -- 0:46:12

      Average standard deviation of split frequencies: 0.000913

      1476000 -- [-5218.995] (-5218.154) (-5243.990) (-5232.138) * (-5212.833) (-5218.757) (-5223.938) [-5216.202] -- 0:46:09
      1477000 -- (-5222.367) [-5219.371] (-5228.596) (-5213.371) * (-5217.076) [-5224.561] (-5219.379) (-5216.397) -- 0:46:09
      1478000 -- (-5221.600) [-5218.596] (-5221.324) (-5214.132) * (-5236.818) [-5225.357] (-5222.893) (-5206.363) -- 0:46:08
      1479000 -- [-5222.106] (-5219.055) (-5217.488) (-5216.922) * (-5223.635) (-5212.930) (-5229.203) [-5207.309] -- 0:46:08
      1480000 -- (-5216.204) (-5225.796) (-5231.064) [-5219.816] * (-5226.983) [-5210.758] (-5225.659) (-5230.501) -- 0:46:06

      Average standard deviation of split frequencies: 0.000818

      1481000 -- (-5223.437) [-5214.476] (-5214.421) (-5233.489) * (-5209.581) [-5206.936] (-5218.037) (-5220.575) -- 0:46:05
      1482000 -- (-5222.681) [-5213.137] (-5232.337) (-5208.367) * (-5227.712) [-5219.652] (-5213.101) (-5224.267) -- 0:46:05
      1483000 -- [-5215.277] (-5219.692) (-5219.551) (-5212.349) * (-5238.314) (-5218.318) [-5218.864] (-5210.982) -- 0:46:05
      1484000 -- (-5226.780) [-5218.635] (-5217.743) (-5219.780) * (-5225.259) (-5223.691) (-5214.543) [-5218.727] -- 0:46:04
      1485000 -- (-5216.928) (-5216.429) (-5230.812) [-5212.379] * (-5219.436) (-5234.439) (-5219.223) [-5227.916] -- 0:46:02

      Average standard deviation of split frequencies: 0.000725

      1486000 -- (-5218.901) [-5218.273] (-5210.706) (-5217.336) * [-5217.220] (-5218.359) (-5218.449) (-5226.007) -- 0:46:02
      1487000 -- [-5219.815] (-5222.043) (-5216.554) (-5216.785) * (-5216.364) (-5211.172) [-5218.039] (-5227.584) -- 0:46:01
      1488000 -- [-5219.097] (-5216.650) (-5217.868) (-5238.248) * (-5223.122) (-5227.676) (-5219.432) [-5220.308] -- 0:46:01
      1489000 -- (-5210.453) [-5219.206] (-5218.635) (-5213.852) * [-5222.141] (-5224.451) (-5219.642) (-5224.503) -- 0:45:58
      1490000 -- [-5215.221] (-5219.152) (-5211.440) (-5234.587) * [-5220.361] (-5220.236) (-5221.802) (-5214.940) -- 0:45:58

      Average standard deviation of split frequencies: 0.000677

      1491000 -- (-5214.674) [-5213.635] (-5216.814) (-5227.533) * [-5217.022] (-5219.241) (-5230.518) (-5230.262) -- 0:45:58
      1492000 -- [-5216.829] (-5213.217) (-5226.759) (-5216.337) * (-5220.300) (-5228.977) (-5235.867) [-5213.243] -- 0:45:57
      1493000 -- (-5221.259) (-5226.526) [-5218.751] (-5214.317) * (-5217.335) (-5219.252) (-5230.709) [-5231.417] -- 0:45:57
      1494000 -- (-5217.033) [-5216.002] (-5216.455) (-5211.438) * (-5219.151) [-5213.104] (-5232.786) (-5215.982) -- 0:45:55
      1495000 -- (-5221.786) (-5214.869) (-5222.415) [-5216.001] * (-5214.526) [-5216.374] (-5223.704) (-5207.846) -- 0:45:54

      Average standard deviation of split frequencies: 0.000720

      1496000 -- [-5211.898] (-5227.872) (-5222.348) (-5232.743) * (-5223.105) (-5220.289) [-5212.635] (-5215.718) -- 0:45:54
      1497000 -- (-5213.846) (-5223.166) [-5215.064] (-5220.544) * (-5211.383) [-5219.456] (-5218.918) (-5215.417) -- 0:45:54
      1498000 -- (-5221.998) (-5223.961) (-5213.611) [-5214.237] * [-5213.095] (-5225.441) (-5215.343) (-5228.461) -- 0:45:51
      1499000 -- (-5225.572) [-5206.400] (-5215.554) (-5216.913) * (-5224.387) (-5212.193) [-5212.563] (-5229.354) -- 0:45:51
      1500000 -- (-5221.659) (-5219.966) [-5216.434] (-5224.993) * [-5216.448] (-5219.922) (-5216.176) (-5220.985) -- 0:45:51

      Average standard deviation of split frequencies: 0.000897

      1501000 -- (-5219.630) (-5224.821) (-5214.874) [-5213.653] * (-5232.752) (-5236.343) [-5214.213] (-5220.544) -- 0:45:50
      1502000 -- (-5225.736) (-5225.976) (-5216.877) [-5216.005] * (-5224.576) (-5231.772) [-5216.090] (-5228.655) -- 0:45:50
      1503000 -- (-5226.152) [-5214.966] (-5219.819) (-5213.535) * (-5220.773) [-5234.013] (-5216.198) (-5223.468) -- 0:45:47
      1504000 -- [-5222.544] (-5224.425) (-5216.206) (-5217.627) * (-5233.596) (-5220.320) (-5217.320) [-5214.383] -- 0:45:47
      1505000 -- (-5229.861) [-5215.454] (-5217.902) (-5222.775) * (-5223.300) (-5229.801) [-5227.401] (-5219.033) -- 0:45:47

      Average standard deviation of split frequencies: 0.001162

      1506000 -- [-5218.647] (-5232.649) (-5223.256) (-5230.740) * (-5231.100) [-5220.588] (-5218.634) (-5214.631) -- 0:45:46
      1507000 -- [-5211.157] (-5215.425) (-5219.799) (-5232.198) * (-5237.569) (-5219.333) [-5208.813] (-5234.712) -- 0:45:44
      1508000 -- (-5229.918) (-5224.161) [-5211.906] (-5213.529) * (-5225.877) (-5215.362) (-5231.213) [-5212.019] -- 0:45:44
      1509000 -- [-5210.569] (-5220.433) (-5229.915) (-5219.989) * (-5216.328) (-5213.572) [-5212.008] (-5227.997) -- 0:45:43
      1510000 -- (-5221.798) [-5213.907] (-5220.298) (-5213.901) * (-5226.728) [-5217.847] (-5220.430) (-5225.676) -- 0:45:43

      Average standard deviation of split frequencies: 0.001158

      1511000 -- (-5227.516) (-5223.637) [-5210.689] (-5230.529) * [-5215.246] (-5232.458) (-5220.694) (-5222.153) -- 0:45:43
      1512000 -- (-5212.204) (-5228.050) [-5210.415] (-5238.937) * [-5213.685] (-5226.666) (-5219.445) (-5225.721) -- 0:45:40
      1513000 -- (-5209.352) (-5236.889) (-5213.285) [-5212.428] * (-5212.558) [-5208.451] (-5220.235) (-5223.581) -- 0:45:40
      1514000 -- (-5219.000) (-5219.192) [-5218.615] (-5225.290) * (-5219.700) (-5224.725) (-5210.043) [-5227.940] -- 0:45:39
      1515000 -- (-5211.298) (-5209.673) (-5227.776) [-5217.725] * (-5215.699) (-5224.860) [-5220.464] (-5224.040) -- 0:45:39

      Average standard deviation of split frequencies: 0.001244

      1516000 -- (-5216.124) (-5214.851) (-5221.423) [-5213.955] * (-5221.827) [-5225.678] (-5223.230) (-5213.579) -- 0:45:37
      1517000 -- (-5226.859) (-5219.454) [-5217.231] (-5211.454) * (-5218.716) (-5219.797) (-5212.191) [-5220.301] -- 0:45:36
      1518000 -- (-5214.681) (-5220.767) (-5229.285) [-5216.541] * (-5221.364) [-5215.702] (-5224.129) (-5227.971) -- 0:45:36
      1519000 -- (-5223.795) [-5215.519] (-5233.114) (-5220.826) * (-5222.550) (-5217.089) (-5219.941) [-5220.931] -- 0:45:36
      1520000 -- (-5224.063) (-5218.359) (-5228.379) [-5208.438] * (-5218.837) (-5225.296) (-5215.133) [-5209.078] -- 0:45:35

      Average standard deviation of split frequencies: 0.001372

      1521000 -- [-5209.973] (-5222.435) (-5225.271) (-5215.173) * (-5211.681) (-5223.745) (-5225.230) [-5213.469] -- 0:45:35
      1522000 -- (-5218.199) [-5214.974] (-5216.623) (-5222.484) * [-5216.853] (-5233.075) (-5224.886) (-5216.582) -- 0:45:33
      1523000 -- (-5219.950) (-5219.382) [-5231.623] (-5213.387) * (-5220.272) (-5213.306) (-5219.161) [-5218.232] -- 0:45:32
      1524000 -- (-5224.227) (-5215.741) [-5220.497] (-5213.840) * (-5225.656) (-5224.860) (-5220.899) [-5208.324] -- 0:45:32
      1525000 -- (-5227.410) [-5212.979] (-5211.552) (-5225.340) * (-5220.555) (-5233.398) [-5221.755] (-5214.866) -- 0:45:32

      Average standard deviation of split frequencies: 0.001323

      1526000 -- (-5214.777) [-5213.681] (-5219.390) (-5234.489) * (-5223.845) (-5219.637) [-5213.617] (-5222.041) -- 0:45:31
      1527000 -- (-5227.904) (-5224.296) [-5212.125] (-5214.653) * (-5233.902) (-5218.830) [-5215.034] (-5226.742) -- 0:45:31
      1528000 -- (-5216.833) (-5214.010) (-5229.867) [-5204.953] * (-5214.645) (-5215.972) (-5214.339) [-5208.914] -- 0:45:28
      1529000 -- [-5212.245] (-5213.525) (-5225.656) (-5228.558) * (-5228.341) [-5210.092] (-5216.272) (-5218.293) -- 0:45:28
      1530000 -- (-5222.203) (-5218.431) (-5225.781) [-5215.899] * (-5219.039) (-5215.929) [-5221.834] (-5225.336) -- 0:45:28

      Average standard deviation of split frequencies: 0.001319

      1531000 -- (-5223.191) [-5219.149] (-5217.029) (-5214.842) * (-5222.066) (-5229.913) [-5224.531] (-5224.542) -- 0:45:28
      1532000 -- [-5218.233] (-5240.872) (-5213.321) (-5212.574) * (-5207.747) [-5211.723] (-5224.080) (-5228.866) -- 0:45:27
      1533000 -- (-5220.720) (-5234.584) (-5220.280) [-5219.303] * (-5216.311) (-5217.261) (-5236.199) [-5219.252] -- 0:45:25
      1534000 -- (-5223.280) (-5219.127) [-5217.940] (-5218.010) * (-5217.794) [-5212.000] (-5218.195) (-5221.819) -- 0:45:24
      1535000 -- (-5234.964) (-5220.722) (-5224.730) [-5217.789] * (-5227.126) (-5218.969) [-5213.075] (-5233.047) -- 0:45:24

      Average standard deviation of split frequencies: 0.001315

      1536000 -- [-5222.167] (-5225.951) (-5217.104) (-5225.841) * (-5218.300) (-5227.649) [-5219.898] (-5216.441) -- 0:45:24
      1537000 -- (-5227.510) [-5215.907] (-5222.633) (-5215.560) * [-5218.684] (-5227.569) (-5228.141) (-5222.555) -- 0:45:21
      1538000 -- [-5213.054] (-5215.063) (-5218.062) (-5211.785) * (-5223.888) (-5213.521) (-5222.805) [-5216.754] -- 0:45:21
      1539000 -- (-5231.437) [-5207.533] (-5223.820) (-5216.781) * (-5229.450) [-5226.003] (-5211.774) (-5216.662) -- 0:45:21
      1540000 -- (-5224.727) (-5219.775) (-5218.988) [-5215.835] * (-5221.977) (-5212.841) (-5228.750) [-5217.221] -- 0:45:20

      Average standard deviation of split frequencies: 0.001311

      1541000 -- (-5225.804) (-5214.350) (-5217.661) [-5213.574] * [-5217.768] (-5220.129) (-5231.362) (-5220.156) -- 0:45:20
      1542000 -- [-5221.350] (-5217.566) (-5219.617) (-5214.094) * (-5221.374) (-5217.029) (-5223.895) [-5212.176] -- 0:45:17
      1543000 -- [-5222.468] (-5218.838) (-5225.789) (-5219.843) * (-5214.589) [-5213.809] (-5228.217) (-5226.415) -- 0:45:17
      1544000 -- [-5219.483] (-5227.125) (-5229.308) (-5217.373) * (-5221.939) [-5218.600] (-5224.835) (-5214.346) -- 0:45:17
      1545000 -- [-5225.332] (-5228.496) (-5220.332) (-5225.890) * (-5222.999) [-5217.381] (-5233.950) (-5227.269) -- 0:45:17

      Average standard deviation of split frequencies: 0.001437

      1546000 -- (-5213.825) (-5214.167) [-5213.869] (-5227.144) * [-5217.528] (-5225.324) (-5221.369) (-5222.506) -- 0:45:16
      1547000 -- (-5210.990) [-5218.306] (-5214.752) (-5221.340) * [-5223.915] (-5224.816) (-5215.332) (-5220.847) -- 0:45:14
      1548000 -- (-5217.858) (-5221.071) [-5213.907] (-5214.014) * (-5238.942) [-5216.488] (-5235.050) (-5215.044) -- 0:45:13
      1549000 -- (-5228.115) [-5218.802] (-5217.512) (-5226.538) * (-5222.569) (-5219.469) (-5229.576) [-5211.120] -- 0:45:13
      1550000 -- (-5227.161) (-5227.383) (-5217.848) [-5217.497] * (-5208.911) (-5223.213) (-5222.424) [-5212.637] -- 0:45:13

      Average standard deviation of split frequencies: 0.001345

      1551000 -- (-5231.012) (-5217.677) [-5218.121] (-5222.778) * (-5228.111) (-5225.810) [-5221.094] (-5215.983) -- 0:45:12
      1552000 -- (-5219.392) (-5225.743) [-5214.068] (-5208.712) * [-5216.868] (-5220.137) (-5236.746) (-5219.050) -- 0:45:10
      1553000 -- (-5222.220) [-5220.433] (-5213.205) (-5217.653) * (-5221.407) (-5215.604) [-5221.387] (-5223.636) -- 0:45:10
      1554000 -- (-5229.013) [-5211.532] (-5214.131) (-5226.668) * (-5230.387) (-5216.760) [-5224.587] (-5217.512) -- 0:45:09
      1555000 -- (-5217.428) (-5213.475) (-5223.515) [-5216.176] * (-5219.001) [-5225.994] (-5224.142) (-5217.960) -- 0:45:09

      Average standard deviation of split frequencies: 0.001342

      1556000 -- (-5221.944) (-5225.323) [-5214.652] (-5214.011) * [-5228.241] (-5214.772) (-5217.701) (-5230.835) -- 0:45:06
      1557000 -- (-5223.608) [-5221.857] (-5213.424) (-5222.396) * (-5233.503) (-5223.522) [-5212.240] (-5221.016) -- 0:45:06
      1558000 -- (-5215.754) (-5235.347) [-5216.255] (-5220.041) * (-5209.468) [-5216.934] (-5217.671) (-5222.257) -- 0:45:06
      1559000 -- (-5222.898) (-5226.732) (-5219.065) [-5213.086] * (-5220.600) (-5215.007) (-5215.295) [-5222.496] -- 0:45:06
      1560000 -- [-5219.765] (-5220.282) (-5217.788) (-5211.112) * (-5229.977) [-5214.025] (-5219.713) (-5227.258) -- 0:45:05

      Average standard deviation of split frequencies: 0.001208

      1561000 -- (-5213.340) (-5215.933) (-5227.072) [-5220.576] * [-5219.023] (-5226.537) (-5228.650) (-5216.333) -- 0:45:03
      1562000 -- (-5211.229) (-5217.053) (-5220.361) [-5220.626] * [-5217.337] (-5224.793) (-5226.455) (-5216.804) -- 0:45:02
      1563000 -- [-5222.132] (-5227.158) (-5219.642) (-5231.499) * (-5219.767) (-5218.539) (-5226.789) [-5217.874] -- 0:45:02
      1564000 -- (-5230.639) (-5211.491) (-5218.390) [-5213.363] * (-5233.749) (-5225.376) (-5218.160) [-5214.282] -- 0:45:02
      1565000 -- (-5213.585) (-5217.755) [-5218.506] (-5218.466) * (-5231.661) (-5227.150) (-5210.890) [-5218.539] -- 0:45:01

      Average standard deviation of split frequencies: 0.001247

      1566000 -- (-5218.316) (-5213.002) [-5221.220] (-5233.693) * (-5214.707) (-5220.719) [-5218.203] (-5220.856) -- 0:45:01
      1567000 -- [-5215.530] (-5226.698) (-5230.648) (-5208.435) * (-5224.503) [-5207.071] (-5221.845) (-5224.546) -- 0:44:59
      1568000 -- (-5218.722) (-5217.665) (-5226.937) [-5216.231] * (-5221.941) (-5213.129) [-5212.492] (-5232.292) -- 0:44:58
      1569000 -- [-5219.856] (-5225.204) (-5221.959) (-5226.055) * (-5222.007) (-5209.498) (-5218.618) [-5216.279] -- 0:44:58
      1570000 -- (-5215.205) (-5214.551) (-5219.067) [-5215.315] * [-5225.429] (-5225.877) (-5227.957) (-5227.495) -- 0:44:58

      Average standard deviation of split frequencies: 0.001371

      1571000 -- (-5228.479) (-5222.402) [-5217.346] (-5211.603) * (-5218.602) (-5215.634) [-5211.223] (-5220.012) -- 0:44:57
      1572000 -- (-5221.947) (-5213.885) (-5218.840) [-5218.541] * (-5225.179) (-5217.708) [-5218.101] (-5210.785) -- 0:44:57
      1573000 -- [-5213.360] (-5228.138) (-5221.015) (-5210.371) * [-5222.656] (-5222.555) (-5215.926) (-5215.526) -- 0:44:54
      1574000 -- (-5212.177) [-5227.518] (-5222.961) (-5222.077) * (-5226.393) [-5222.325] (-5231.602) (-5228.770) -- 0:44:54
      1575000 -- (-5220.536) (-5222.482) (-5221.511) [-5219.478] * (-5215.980) [-5214.761] (-5216.057) (-5223.948) -- 0:44:54

      Average standard deviation of split frequencies: 0.001581

      1576000 -- [-5222.894] (-5224.763) (-5230.413) (-5221.491) * [-5212.177] (-5223.709) (-5219.619) (-5214.597) -- 0:44:54
      1577000 -- (-5224.414) [-5222.282] (-5222.591) (-5226.559) * (-5216.413) (-5240.624) [-5216.629] (-5225.793) -- 0:44:53
      1578000 -- (-5226.066) (-5232.921) (-5227.905) [-5219.210] * [-5222.646] (-5216.227) (-5224.357) (-5229.374) -- 0:44:51
      1579000 -- [-5218.190] (-5221.517) (-5232.793) (-5215.477) * (-5215.114) (-5215.891) (-5222.010) [-5215.106] -- 0:44:50
      1580000 -- [-5212.756] (-5212.766) (-5219.386) (-5220.335) * (-5224.429) [-5208.720] (-5225.690) (-5234.296) -- 0:44:50

      Average standard deviation of split frequencies: 0.001533

      1581000 -- [-5211.306] (-5227.596) (-5215.597) (-5217.087) * (-5211.646) (-5216.887) [-5214.446] (-5225.012) -- 0:44:50
      1582000 -- (-5230.615) (-5220.021) [-5207.665] (-5224.969) * (-5230.375) (-5229.516) (-5213.291) [-5220.954] -- 0:44:49
      1583000 -- (-5222.510) (-5225.475) (-5221.142) [-5210.288] * (-5230.009) (-5223.160) [-5217.090] (-5209.307) -- 0:44:47
      1584000 -- (-5218.974) (-5218.669) (-5212.389) [-5213.235] * [-5220.671] (-5215.314) (-5224.552) (-5221.127) -- 0:44:47
      1585000 -- (-5218.584) [-5219.188] (-5212.241) (-5211.351) * (-5222.734) [-5219.047] (-5213.073) (-5218.671) -- 0:44:46

      Average standard deviation of split frequencies: 0.001316

      1586000 -- (-5231.996) (-5215.074) [-5214.300] (-5229.254) * (-5227.609) [-5219.216] (-5204.359) (-5219.418) -- 0:44:46
      1587000 -- [-5210.789] (-5223.694) (-5225.338) (-5225.719) * (-5224.423) (-5224.760) (-5223.130) [-5218.202] -- 0:44:46
      1588000 -- [-5211.937] (-5217.965) (-5228.565) (-5221.676) * (-5220.159) (-5219.038) [-5218.597] (-5223.731) -- 0:44:43
      1589000 -- (-5223.344) [-5215.932] (-5223.078) (-5216.131) * (-5223.795) (-5218.316) (-5225.775) [-5216.238] -- 0:44:43
      1590000 -- (-5223.176) [-5211.956] (-5217.823) (-5215.868) * (-5219.796) (-5230.496) [-5223.516] (-5237.294) -- 0:44:42

      Average standard deviation of split frequencies: 0.001311

      1591000 -- [-5225.206] (-5222.697) (-5222.629) (-5226.478) * (-5226.865) (-5214.099) [-5208.551] (-5231.633) -- 0:44:42
      1592000 -- (-5216.707) (-5229.240) (-5209.483) [-5216.629] * [-5225.240] (-5226.659) (-5214.060) (-5218.682) -- 0:44:42
      1593000 -- (-5231.232) (-5223.649) [-5217.657] (-5217.123) * (-5226.089) (-5217.937) [-5219.107] (-5211.451) -- 0:44:39
      1594000 -- (-5217.751) (-5234.650) [-5218.240] (-5222.989) * [-5217.930] (-5224.857) (-5215.536) (-5226.653) -- 0:44:39
      1595000 -- [-5212.090] (-5226.471) (-5220.676) (-5229.890) * (-5216.617) (-5215.987) (-5222.130) [-5211.461] -- 0:44:39

      Average standard deviation of split frequencies: 0.001392

      1596000 -- (-5216.119) (-5217.882) (-5218.066) [-5212.521] * [-5215.767] (-5217.987) (-5221.051) (-5216.922) -- 0:44:38
      1597000 -- (-5221.317) (-5220.723) [-5215.768] (-5226.150) * (-5223.231) (-5213.163) [-5210.546] (-5218.699) -- 0:44:38
      1598000 -- [-5225.403] (-5220.691) (-5219.513) (-5220.061) * (-5222.305) [-5210.209] (-5209.497) (-5220.121) -- 0:44:36
      1599000 -- [-5209.228] (-5215.054) (-5223.399) (-5219.756) * (-5237.649) (-5225.082) [-5211.826] (-5210.153) -- 0:44:35
      1600000 -- (-5222.297) [-5212.050] (-5216.556) (-5218.402) * [-5210.251] (-5215.573) (-5220.845) (-5219.301) -- 0:44:35

      Average standard deviation of split frequencies: 0.001135

      1601000 -- [-5222.038] (-5216.487) (-5217.762) (-5213.855) * (-5217.673) [-5208.122] (-5220.309) (-5222.360) -- 0:44:35
      1602000 -- (-5214.915) (-5222.848) [-5214.342] (-5221.414) * (-5225.170) [-5205.979] (-5210.412) (-5227.972) -- 0:44:32
      1603000 -- (-5220.181) (-5219.145) (-5211.641) [-5208.237] * (-5219.231) [-5213.495] (-5221.160) (-5228.471) -- 0:44:32
      1604000 -- (-5223.062) (-5223.288) [-5210.404] (-5222.104) * [-5210.950] (-5219.222) (-5214.999) (-5210.792) -- 0:44:31
      1605000 -- [-5217.487] (-5226.688) (-5227.268) (-5215.699) * (-5223.448) (-5219.794) [-5215.996] (-5215.756) -- 0:44:31

      Average standard deviation of split frequencies: 0.000880

      1606000 -- [-5211.187] (-5221.661) (-5219.444) (-5221.247) * (-5221.916) [-5217.479] (-5212.201) (-5224.081) -- 0:44:31
      1607000 -- (-5225.453) (-5218.898) (-5219.876) [-5220.490] * [-5218.153] (-5219.360) (-5212.829) (-5220.592) -- 0:44:28
      1608000 -- (-5217.454) (-5210.893) (-5214.146) [-5222.123] * (-5224.356) [-5214.358] (-5224.521) (-5215.294) -- 0:44:28
      1609000 -- (-5225.384) (-5210.865) (-5215.758) [-5216.500] * (-5224.438) (-5221.560) [-5215.383] (-5222.411) -- 0:44:28
      1610000 -- (-5221.602) (-5229.784) (-5215.920) [-5210.128] * (-5222.665) (-5223.961) [-5209.100] (-5228.318) -- 0:44:27

      Average standard deviation of split frequencies: 0.000877

      1611000 -- (-5237.176) (-5215.144) (-5226.465) [-5221.388] * (-5224.105) (-5230.243) (-5215.347) [-5218.417] -- 0:44:27
      1612000 -- (-5218.766) (-5217.239) (-5227.548) [-5217.901] * (-5231.699) [-5214.840] (-5218.360) (-5228.607) -- 0:44:25
      1613000 -- (-5221.229) (-5229.301) (-5211.892) [-5210.718] * (-5216.755) (-5225.321) (-5222.986) [-5216.817] -- 0:44:24
      1614000 -- [-5220.980] (-5221.338) (-5227.671) (-5208.293) * (-5220.426) (-5226.839) [-5223.301] (-5234.780) -- 0:44:24
      1615000 -- (-5223.681) (-5220.827) (-5219.599) [-5223.101] * (-5218.847) (-5220.498) (-5222.877) [-5209.551] -- 0:44:23

      Average standard deviation of split frequencies: 0.000833

      1616000 -- (-5221.563) (-5225.776) [-5211.863] (-5221.591) * [-5214.543] (-5235.033) (-5226.964) (-5225.579) -- 0:44:23
      1617000 -- (-5214.237) [-5221.528] (-5213.890) (-5231.280) * (-5212.945) [-5210.000] (-5221.840) (-5224.171) -- 0:44:21
      1618000 -- [-5213.273] (-5218.884) (-5220.469) (-5211.295) * [-5205.920] (-5215.791) (-5218.108) (-5223.632) -- 0:44:20
      1619000 -- (-5226.082) (-5218.066) [-5214.281] (-5215.624) * [-5217.773] (-5220.554) (-5221.852) (-5226.911) -- 0:44:20
      1620000 -- (-5220.915) (-5223.834) [-5214.677] (-5226.271) * (-5226.927) (-5230.894) [-5216.856] (-5219.812) -- 0:44:20

      Average standard deviation of split frequencies: 0.000623

      1621000 -- (-5225.876) (-5229.246) (-5212.980) [-5208.691] * [-5213.822] (-5214.426) (-5212.523) (-5218.197) -- 0:44:19
      1622000 -- (-5224.414) (-5215.224) (-5219.696) [-5207.864] * (-5211.401) (-5227.393) [-5214.597] (-5216.066) -- 0:44:17
      1623000 -- (-5228.738) (-5223.973) [-5216.792] (-5209.201) * (-5228.353) [-5212.761] (-5210.611) (-5214.859) -- 0:44:17
      1624000 -- (-5212.299) (-5229.670) (-5228.189) [-5214.529] * [-5212.558] (-5215.790) (-5244.283) (-5217.829) -- 0:44:16
      1625000 -- [-5214.907] (-5219.953) (-5226.789) (-5218.267) * (-5224.343) [-5210.227] (-5213.869) (-5220.011) -- 0:44:16

      Average standard deviation of split frequencies: 0.000704

      1626000 -- (-5216.895) (-5211.933) [-5215.295] (-5215.952) * (-5216.456) (-5212.647) [-5217.383] (-5211.250) -- 0:44:16
      1627000 -- [-5212.420] (-5217.223) (-5227.539) (-5223.407) * [-5222.008] (-5228.798) (-5235.708) (-5213.797) -- 0:44:13
      1628000 -- (-5216.702) [-5217.407] (-5222.016) (-5226.177) * [-5208.923] (-5214.890) (-5219.425) (-5231.515) -- 0:44:13
      1629000 -- [-5214.678] (-5215.019) (-5221.133) (-5221.931) * (-5224.584) (-5230.369) (-5222.248) [-5215.487] -- 0:44:12
      1630000 -- [-5210.632] (-5218.804) (-5216.213) (-5222.606) * (-5233.010) (-5224.173) (-5223.803) [-5217.390] -- 0:44:12

      Average standard deviation of split frequencies: 0.000701

      1631000 -- [-5217.098] (-5217.910) (-5225.534) (-5215.858) * [-5214.618] (-5230.837) (-5215.980) (-5227.660) -- 0:44:10
      1632000 -- (-5226.245) [-5221.513] (-5228.252) (-5226.332) * (-5228.199) (-5217.600) (-5223.680) [-5220.336] -- 0:44:09
      1633000 -- [-5224.550] (-5222.648) (-5213.449) (-5226.021) * (-5224.921) [-5210.629] (-5218.948) (-5228.732) -- 0:44:09
      1634000 -- (-5227.003) (-5222.860) (-5216.435) [-5211.099] * (-5220.202) (-5217.585) [-5223.082] (-5218.750) -- 0:44:09
      1635000 -- (-5221.821) [-5221.367] (-5226.824) (-5217.705) * (-5221.476) (-5226.456) [-5218.151] (-5220.914) -- 0:44:08

      Average standard deviation of split frequencies: 0.001070

      1636000 -- (-5232.330) [-5211.830] (-5219.715) (-5216.965) * [-5213.740] (-5220.300) (-5217.629) (-5214.049) -- 0:44:06
      1637000 -- (-5224.611) (-5211.384) (-5225.727) [-5209.417] * [-5213.342] (-5220.369) (-5237.721) (-5212.864) -- 0:44:06
      1638000 -- (-5235.187) (-5218.770) [-5226.031] (-5210.535) * [-5220.740] (-5218.997) (-5217.316) (-5211.399) -- 0:44:05
      1639000 -- (-5214.053) [-5209.612] (-5223.282) (-5215.713) * (-5227.140) (-5213.694) (-5224.329) [-5213.115] -- 0:44:05
      1640000 -- (-5224.425) (-5223.344) (-5230.428) [-5215.672] * (-5212.617) [-5223.157] (-5232.918) (-5216.990) -- 0:44:04

      Average standard deviation of split frequencies: 0.000903

      1641000 -- [-5220.412] (-5227.941) (-5217.785) (-5228.292) * [-5213.057] (-5233.148) (-5237.079) (-5214.765) -- 0:44:04
      1642000 -- (-5212.665) (-5222.375) (-5215.730) [-5223.639] * (-5224.490) (-5230.213) (-5210.895) [-5211.838] -- 0:44:02
      1643000 -- (-5233.179) (-5222.488) (-5227.039) [-5221.035] * (-5212.486) (-5215.094) (-5219.442) [-5214.605] -- 0:44:01
      1644000 -- (-5229.742) (-5225.631) (-5229.321) [-5214.424] * [-5208.062] (-5213.860) (-5233.563) (-5215.001) -- 0:44:01
      1645000 -- (-5219.962) [-5223.447] (-5225.022) (-5224.247) * [-5210.676] (-5212.419) (-5221.338) (-5227.017) -- 0:44:01

      Average standard deviation of split frequencies: 0.000941

      1646000 -- (-5214.415) (-5221.182) (-5229.671) [-5218.135] * [-5213.014] (-5214.880) (-5224.616) (-5218.960) -- 0:43:58
      1647000 -- [-5231.208] (-5218.035) (-5227.679) (-5223.102) * (-5224.345) [-5220.199] (-5216.881) (-5215.468) -- 0:43:58
      1648000 -- (-5225.811) [-5211.284] (-5217.752) (-5216.487) * (-5214.097) [-5219.104] (-5218.845) (-5227.923) -- 0:43:58
      1649000 -- (-5229.621) (-5222.084) (-5210.565) [-5215.383] * [-5220.246] (-5219.287) (-5226.818) (-5217.866) -- 0:43:57
      1650000 -- [-5226.361] (-5226.155) (-5225.993) (-5219.604) * (-5210.930) (-5218.505) [-5229.732] (-5222.198) -- 0:43:57

      Average standard deviation of split frequencies: 0.000897

      1651000 -- (-5223.809) (-5216.046) [-5213.119] (-5228.865) * (-5225.299) [-5218.788] (-5225.501) (-5222.334) -- 0:43:54
      1652000 -- (-5222.234) [-5216.180] (-5226.707) (-5232.575) * (-5221.781) (-5225.879) [-5216.313] (-5223.345) -- 0:43:54
      1653000 -- (-5219.415) [-5221.077] (-5219.668) (-5226.215) * (-5226.501) (-5220.492) (-5221.718) [-5208.248] -- 0:43:54
      1654000 -- (-5234.493) (-5222.654) (-5222.275) [-5212.800] * (-5225.527) [-5215.128] (-5214.921) (-5212.755) -- 0:43:53
      1655000 -- (-5225.322) (-5214.610) (-5214.297) [-5213.640] * (-5224.727) (-5222.339) [-5219.305] (-5209.866) -- 0:43:53

      Average standard deviation of split frequencies: 0.000976

      1656000 -- [-5224.135] (-5220.770) (-5216.875) (-5216.538) * [-5221.248] (-5231.645) (-5211.796) (-5215.033) -- 0:43:51
      1657000 -- (-5221.860) (-5214.638) (-5228.291) [-5221.835] * (-5232.549) [-5215.411] (-5218.694) (-5216.503) -- 0:43:50
      1658000 -- (-5213.205) (-5217.729) (-5234.721) [-5220.129] * (-5219.974) (-5215.640) [-5212.758] (-5232.607) -- 0:43:50
      1659000 -- (-5220.448) [-5216.775] (-5238.540) (-5230.907) * (-5228.430) [-5217.731] (-5222.406) (-5219.634) -- 0:43:50
      1660000 -- [-5213.554] (-5221.678) (-5223.756) (-5221.768) * (-5216.256) (-5217.082) (-5213.638) [-5211.145] -- 0:43:49

      Average standard deviation of split frequencies: 0.001297

      1661000 -- (-5216.331) [-5217.657] (-5215.769) (-5221.461) * [-5221.624] (-5240.185) (-5225.608) (-5228.575) -- 0:43:47
      1662000 -- (-5225.789) [-5215.249] (-5215.717) (-5218.646) * [-5219.745] (-5230.327) (-5216.280) (-5238.512) -- 0:43:47
      1663000 -- (-5224.933) [-5220.600] (-5217.756) (-5215.981) * (-5210.743) (-5221.494) [-5214.547] (-5239.674) -- 0:43:46
      1664000 -- (-5222.588) (-5224.066) (-5224.160) [-5214.992] * (-5219.560) [-5215.410] (-5220.523) (-5217.766) -- 0:43:46
      1665000 -- [-5219.125] (-5219.999) (-5225.966) (-5215.835) * [-5211.185] (-5221.528) (-5219.768) (-5224.692) -- 0:43:45

      Average standard deviation of split frequencies: 0.001293

      1666000 -- [-5211.141] (-5224.823) (-5232.588) (-5224.412) * (-5215.247) [-5215.281] (-5225.776) (-5225.358) -- 0:43:43
      1667000 -- (-5221.184) [-5210.670] (-5228.229) (-5232.391) * (-5221.833) [-5225.788] (-5225.259) (-5224.740) -- 0:43:43
      1668000 -- (-5226.556) (-5232.210) [-5221.171] (-5231.761) * [-5214.691] (-5221.616) (-5220.140) (-5220.473) -- 0:43:42
      1669000 -- [-5211.550] (-5225.810) (-5234.835) (-5226.492) * (-5220.932) (-5215.846) (-5229.073) [-5221.911] -- 0:43:42
      1670000 -- (-5225.135) [-5212.991] (-5214.223) (-5219.341) * [-5214.513] (-5211.908) (-5222.505) (-5221.670) -- 0:43:42

      Average standard deviation of split frequencies: 0.001208

      1671000 -- [-5213.643] (-5226.554) (-5214.677) (-5221.843) * (-5240.856) (-5230.206) (-5212.430) [-5217.917] -- 0:43:41
      1672000 -- (-5219.189) (-5215.954) [-5209.706] (-5235.462) * (-5220.391) [-5210.769] (-5216.849) (-5228.957) -- 0:43:39
      1673000 -- (-5222.400) (-5231.099) (-5220.651) [-5212.816] * [-5211.091] (-5216.425) (-5226.994) (-5216.513) -- 0:43:39
      1674000 -- (-5221.530) (-5229.279) [-5223.416] (-5222.784) * [-5216.679] (-5219.177) (-5223.684) (-5216.967) -- 0:43:38
      1675000 -- [-5216.059] (-5220.792) (-5225.217) (-5218.054) * (-5214.560) [-5213.075] (-5220.907) (-5235.393) -- 0:43:38

      Average standard deviation of split frequencies: 0.001205

      1676000 -- (-5232.423) (-5210.153) [-5218.147] (-5224.922) * [-5217.654] (-5218.779) (-5220.895) (-5220.474) -- 0:43:37
      1677000 -- [-5213.516] (-5215.945) (-5211.077) (-5221.674) * (-5209.470) [-5211.475] (-5221.550) (-5224.912) -- 0:43:35
      1678000 -- [-5220.711] (-5224.991) (-5210.036) (-5221.779) * (-5214.446) [-5214.495] (-5229.591) (-5218.634) -- 0:43:35
      1679000 -- (-5218.756) (-5226.362) (-5219.003) [-5225.128] * (-5228.976) (-5221.867) (-5231.417) [-5221.628] -- 0:43:34
      1680000 -- [-5206.501] (-5216.934) (-5224.810) (-5215.311) * (-5213.753) (-5219.606) (-5221.184) [-5212.053] -- 0:43:34

      Average standard deviation of split frequencies: 0.001402

      1681000 -- (-5229.602) [-5216.677] (-5222.466) (-5227.320) * (-5221.874) [-5211.252] (-5218.257) (-5218.627) -- 0:43:34
      1682000 -- (-5219.676) (-5227.698) [-5213.380] (-5217.180) * (-5215.696) [-5215.632] (-5208.709) (-5208.792) -- 0:43:33
      1683000 -- [-5218.813] (-5223.108) (-5227.542) (-5228.887) * [-5222.929] (-5216.976) (-5220.207) (-5231.047) -- 0:43:31
      1684000 -- (-5217.913) (-5216.144) (-5213.406) [-5213.614] * (-5220.124) [-5213.870] (-5232.728) (-5217.241) -- 0:43:31
      1685000 -- (-5217.219) (-5227.171) (-5226.424) [-5215.562] * (-5214.260) [-5211.657] (-5230.362) (-5223.295) -- 0:43:30

      Average standard deviation of split frequencies: 0.001358

      1686000 -- (-5219.769) (-5230.697) (-5210.635) [-5207.666] * [-5217.290] (-5215.155) (-5218.151) (-5215.780) -- 0:43:30
      1687000 -- [-5218.880] (-5217.692) (-5221.135) (-5237.131) * (-5218.201) (-5221.061) (-5226.011) [-5220.344] -- 0:43:29
      1688000 -- [-5214.495] (-5230.631) (-5221.102) (-5212.299) * (-5222.677) [-5212.213] (-5216.770) (-5227.046) -- 0:43:29
      1689000 -- (-5211.475) (-5217.134) [-5214.315] (-5227.181) * (-5224.929) (-5227.695) [-5211.135] (-5214.228) -- 0:43:27
      1690000 -- (-5221.821) (-5223.243) (-5219.902) [-5210.191] * (-5217.068) (-5222.226) [-5207.001] (-5222.524) -- 0:43:26

      Average standard deviation of split frequencies: 0.001393

      1691000 -- (-5225.698) (-5212.547) (-5221.603) [-5217.187] * (-5222.833) (-5224.894) (-5224.121) [-5212.165] -- 0:43:26
      1692000 -- (-5218.499) (-5217.136) (-5221.649) [-5218.065] * (-5219.511) (-5219.487) [-5216.437] (-5218.656) -- 0:43:26
      1693000 -- (-5215.244) (-5230.974) [-5213.318] (-5211.864) * (-5224.328) (-5220.064) (-5225.641) [-5213.611] -- 0:43:25
      1694000 -- [-5207.938] (-5219.047) (-5221.465) (-5217.764) * (-5216.048) (-5231.357) (-5221.195) [-5215.418] -- 0:43:25
      1695000 -- [-5215.165] (-5213.682) (-5230.284) (-5222.825) * (-5231.925) [-5215.952] (-5222.053) (-5224.031) -- 0:43:23

      Average standard deviation of split frequencies: 0.001390

      1696000 -- (-5222.349) (-5221.157) (-5222.013) [-5223.251] * (-5231.832) [-5222.068] (-5218.787) (-5223.120) -- 0:43:22
      1697000 -- (-5218.007) (-5223.804) (-5218.728) [-5213.165] * (-5215.571) (-5224.293) (-5222.219) [-5224.786] -- 0:43:22
      1698000 -- (-5218.347) [-5219.902] (-5230.336) (-5207.566) * (-5207.562) (-5219.442) (-5217.108) [-5211.569] -- 0:43:21
      1699000 -- (-5208.426) [-5224.778] (-5234.423) (-5218.948) * (-5224.037) [-5220.471] (-5212.945) (-5217.927) -- 0:43:21
      1700000 -- (-5228.341) [-5220.245] (-5223.492) (-5224.290) * (-5215.736) (-5213.327) [-5220.137] (-5226.083) -- 0:43:19

      Average standard deviation of split frequencies: 0.001227

      1701000 -- (-5218.134) (-5213.642) (-5227.581) [-5215.114] * (-5218.947) (-5228.746) (-5226.665) [-5228.153] -- 0:43:18
      1702000 -- (-5234.264) (-5218.611) [-5209.636] (-5230.838) * (-5215.794) [-5216.397] (-5222.702) (-5223.835) -- 0:43:18
      1703000 -- (-5214.507) [-5223.960] (-5226.137) (-5230.999) * (-5217.827) (-5217.168) [-5217.508] (-5216.980) -- 0:43:18
      1704000 -- [-5214.085] (-5227.116) (-5225.669) (-5228.659) * (-5217.205) [-5210.254] (-5229.100) (-5217.131) -- 0:43:17
      1705000 -- (-5212.621) (-5212.101) [-5223.272] (-5216.039) * (-5230.004) (-5221.264) [-5216.032] (-5213.345) -- 0:43:17

      Average standard deviation of split frequencies: 0.001184

      1706000 -- [-5213.112] (-5220.972) (-5223.277) (-5219.569) * (-5215.960) [-5220.747] (-5223.805) (-5222.492) -- 0:43:15
      1707000 -- (-5221.475) [-5220.430] (-5224.556) (-5214.053) * [-5211.419] (-5235.989) (-5220.849) (-5211.134) -- 0:43:14
      1708000 -- (-5216.837) (-5222.810) (-5217.742) [-5216.238] * [-5206.775] (-5223.211) (-5220.135) (-5220.164) -- 0:43:14
      1709000 -- (-5222.160) [-5215.800] (-5222.572) (-5219.747) * [-5211.330] (-5225.069) (-5221.426) (-5219.035) -- 0:43:13
      1710000 -- (-5229.084) [-5222.123] (-5221.554) (-5210.980) * (-5225.949) (-5216.093) [-5223.565] (-5233.288) -- 0:43:13

      Average standard deviation of split frequencies: 0.001101

      1711000 -- (-5211.808) (-5228.460) [-5212.551] (-5217.928) * (-5228.683) (-5224.080) [-5214.786] (-5216.062) -- 0:43:11
      1712000 -- [-5218.632] (-5228.154) (-5220.962) (-5226.644) * (-5225.671) [-5217.163] (-5221.372) (-5212.622) -- 0:43:10
      1713000 -- (-5226.577) [-5215.478] (-5222.527) (-5226.445) * (-5220.319) (-5213.785) [-5216.343] (-5215.539) -- 0:43:10
      1714000 -- (-5215.229) (-5215.749) [-5214.439] (-5220.726) * (-5223.296) (-5216.798) (-5220.269) [-5216.610] -- 0:43:10
      1715000 -- (-5215.440) (-5219.847) [-5218.244] (-5225.194) * (-5217.843) (-5216.603) [-5214.183] (-5226.209) -- 0:43:09

      Average standard deviation of split frequencies: 0.001020

      1716000 -- (-5216.531) (-5228.766) (-5216.734) [-5217.669] * (-5223.416) (-5211.071) [-5218.710] (-5227.282) -- 0:43:07
      1717000 -- (-5226.585) (-5218.191) [-5216.929] (-5224.027) * [-5220.114] (-5206.638) (-5224.618) (-5230.633) -- 0:43:07
      1718000 -- (-5227.232) [-5212.218] (-5238.003) (-5227.511) * (-5225.237) [-5222.871] (-5221.395) (-5218.207) -- 0:43:06
      1719000 -- [-5225.299] (-5225.911) (-5221.779) (-5223.792) * (-5221.184) [-5210.967] (-5226.408) (-5224.762) -- 0:43:06
      1720000 -- (-5212.143) [-5220.714] (-5216.460) (-5222.586) * (-5227.162) (-5213.214) (-5214.657) [-5218.232] -- 0:43:05

      Average standard deviation of split frequencies: 0.001095

      1721000 -- (-5220.076) [-5221.962] (-5214.013) (-5213.056) * (-5231.346) [-5219.162] (-5225.908) (-5227.308) -- 0:43:03
      1722000 -- (-5222.295) [-5214.229] (-5223.760) (-5212.565) * [-5214.373] (-5230.695) (-5222.067) (-5225.246) -- 0:43:03
      1723000 -- (-5215.758) (-5218.674) (-5219.914) [-5214.455] * (-5224.153) (-5215.811) [-5222.165] (-5219.548) -- 0:43:02
      1724000 -- (-5235.892) (-5219.332) [-5217.311] (-5215.556) * (-5220.734) (-5233.704) [-5227.850] (-5211.761) -- 0:43:02
      1725000 -- (-5224.369) (-5223.512) (-5215.561) [-5217.345] * [-5210.454] (-5224.262) (-5211.327) (-5227.834) -- 0:43:02

      Average standard deviation of split frequencies: 0.001170

      1726000 -- (-5227.489) [-5212.210] (-5209.059) (-5225.771) * (-5215.115) [-5217.035] (-5219.624) (-5230.714) -- 0:42:59
      1727000 -- [-5219.167] (-5217.944) (-5214.553) (-5221.563) * (-5223.350) (-5223.816) (-5215.601) [-5211.112] -- 0:42:59
      1728000 -- (-5220.944) [-5211.068] (-5216.848) (-5221.201) * (-5221.693) (-5243.839) (-5226.249) [-5223.715] -- 0:42:58
      1729000 -- (-5222.297) [-5213.647] (-5217.438) (-5221.725) * [-5213.095] (-5219.870) (-5220.167) (-5225.635) -- 0:42:58
      1730000 -- (-5225.988) [-5216.539] (-5223.839) (-5212.760) * (-5224.521) [-5217.464] (-5221.008) (-5219.994) -- 0:42:58

      Average standard deviation of split frequencies: 0.001128

      1731000 -- (-5229.759) (-5208.202) [-5218.149] (-5223.571) * [-5211.363] (-5229.316) (-5220.034) (-5228.258) -- 0:42:55
      1732000 -- [-5231.024] (-5225.953) (-5223.264) (-5218.129) * (-5240.788) [-5215.924] (-5216.347) (-5229.671) -- 0:42:55
      1733000 -- (-5223.266) (-5234.772) (-5224.947) [-5215.794] * [-5208.722] (-5224.621) (-5220.798) (-5234.767) -- 0:42:55
      1734000 -- (-5231.381) (-5219.544) [-5225.262] (-5209.465) * [-5209.217] (-5217.635) (-5217.880) (-5231.547) -- 0:42:54
      1735000 -- (-5219.119) (-5221.112) [-5213.554] (-5210.737) * [-5207.850] (-5229.062) (-5209.454) (-5222.612) -- 0:42:52

      Average standard deviation of split frequencies: 0.001435

      1736000 -- (-5216.540) (-5207.709) [-5221.089] (-5225.041) * (-5220.070) [-5225.535] (-5217.408) (-5221.439) -- 0:42:52
      1737000 -- (-5215.150) (-5223.198) [-5215.395] (-5221.759) * (-5222.861) [-5210.699] (-5222.459) (-5226.217) -- 0:42:51
      1738000 -- (-5218.092) (-5221.804) (-5212.160) [-5224.273] * (-5221.362) (-5222.667) [-5215.864] (-5223.312) -- 0:42:51
      1739000 -- (-5224.464) (-5223.892) (-5225.047) [-5216.910] * (-5231.349) (-5221.122) (-5223.381) [-5218.894] -- 0:42:50
      1740000 -- (-5223.520) (-5233.049) [-5220.613] (-5217.880) * (-5232.021) (-5224.237) [-5219.160] (-5217.199) -- 0:42:48

      Average standard deviation of split frequencies: 0.001624

      1741000 -- (-5231.727) (-5215.189) [-5218.285] (-5227.240) * (-5224.756) (-5227.170) [-5217.666] (-5219.071) -- 0:42:48
      1742000 -- (-5221.246) (-5216.522) [-5213.551] (-5233.208) * [-5227.745] (-5234.495) (-5217.215) (-5215.227) -- 0:42:47
      1743000 -- [-5212.987] (-5222.844) (-5216.013) (-5219.832) * (-5227.148) (-5231.089) [-5220.644] (-5209.411) -- 0:42:47
      1744000 -- (-5237.806) (-5230.289) [-5212.639] (-5228.559) * (-5224.933) (-5234.219) [-5218.748] (-5215.944) -- 0:42:47
      1745000 -- [-5220.119] (-5221.645) (-5224.036) (-5217.084) * [-5213.366] (-5221.495) (-5226.158) (-5223.767) -- 0:42:44

      Average standard deviation of split frequencies: 0.001504

      1746000 -- [-5211.371] (-5215.429) (-5217.445) (-5214.542) * (-5217.396) [-5213.241] (-5219.548) (-5229.424) -- 0:42:44
      1747000 -- (-5228.831) [-5214.965] (-5219.084) (-5219.373) * (-5225.008) (-5220.321) (-5224.675) [-5220.083] -- 0:42:44
      1748000 -- (-5217.495) (-5218.523) [-5216.964] (-5230.598) * (-5214.656) (-5218.779) (-5222.183) [-5215.772] -- 0:42:43
      1749000 -- [-5220.067] (-5229.060) (-5225.143) (-5228.541) * (-5208.833) (-5224.142) (-5220.673) [-5220.444] -- 0:42:43
      1750000 -- [-5222.373] (-5218.056) (-5220.657) (-5221.182) * (-5215.777) (-5225.051) [-5207.007] (-5212.632) -- 0:42:41

      Average standard deviation of split frequencies: 0.001499

      1751000 -- [-5205.745] (-5222.424) (-5214.944) (-5230.318) * (-5219.864) (-5223.361) [-5217.836] (-5223.853) -- 0:42:40
      1752000 -- [-5222.430] (-5219.580) (-5219.901) (-5212.926) * (-5215.763) [-5221.862] (-5224.529) (-5226.751) -- 0:42:40
      1753000 -- (-5212.814) [-5221.641] (-5212.960) (-5208.406) * (-5229.197) (-5211.244) [-5223.841] (-5234.799) -- 0:42:39
      1754000 -- (-5215.052) (-5229.329) [-5225.124] (-5219.900) * (-5218.932) (-5229.834) [-5211.354] (-5215.810) -- 0:42:39
      1755000 -- (-5209.276) [-5215.443] (-5226.905) (-5214.316) * [-5211.050] (-5219.720) (-5219.117) (-5217.736) -- 0:42:37

      Average standard deviation of split frequencies: 0.001342

      1756000 -- (-5233.839) [-5210.979] (-5222.423) (-5226.445) * (-5216.308) (-5219.660) (-5234.329) [-5217.331] -- 0:42:36
      1757000 -- [-5216.439] (-5219.707) (-5223.951) (-5223.463) * (-5216.220) (-5210.072) (-5214.576) [-5209.011] -- 0:42:36
      1758000 -- [-5209.723] (-5217.137) (-5227.690) (-5218.302) * (-5217.297) (-5216.553) (-5214.517) [-5217.903] -- 0:42:35
      1759000 -- (-5209.131) (-5218.218) [-5223.360] (-5234.066) * (-5223.768) [-5214.668] (-5212.345) (-5220.109) -- 0:42:35
      1760000 -- (-5220.739) (-5224.649) [-5215.067] (-5223.460) * (-5234.087) [-5210.348] (-5221.063) (-5216.551) -- 0:42:33

      Average standard deviation of split frequencies: 0.001185

      1761000 -- (-5213.016) (-5229.734) (-5217.791) [-5213.075] * (-5236.942) [-5208.821] (-5220.750) (-5214.018) -- 0:42:32
      1762000 -- (-5216.349) (-5220.586) (-5218.555) [-5216.474] * (-5226.387) [-5219.544] (-5226.840) (-5213.730) -- 0:42:32
      1763000 -- [-5217.170] (-5226.654) (-5216.832) (-5220.406) * [-5215.868] (-5228.078) (-5215.904) (-5210.406) -- 0:42:32
      1764000 -- (-5222.219) (-5220.951) [-5223.047] (-5217.214) * (-5221.287) (-5222.792) (-5220.302) [-5227.285] -- 0:42:31
      1765000 -- [-5212.378] (-5229.145) (-5211.049) (-5222.340) * [-5219.295] (-5212.941) (-5226.734) (-5228.705) -- 0:42:29

      Average standard deviation of split frequencies: 0.001372

      1766000 -- [-5214.880] (-5226.544) (-5222.273) (-5224.542) * (-5224.930) (-5226.526) (-5225.168) [-5217.952] -- 0:42:29
      1767000 -- (-5229.923) (-5220.962) (-5216.145) [-5214.889] * (-5217.057) (-5221.735) (-5222.747) [-5213.140] -- 0:42:28
      1768000 -- [-5211.237] (-5220.610) (-5220.304) (-5215.243) * (-5220.899) (-5228.376) (-5218.791) [-5216.405] -- 0:42:28
      1769000 -- (-5220.221) [-5215.657] (-5223.169) (-5217.892) * (-5209.936) (-5239.635) (-5221.680) [-5211.068] -- 0:42:27
      1770000 -- (-5205.606) (-5221.133) (-5217.311) [-5212.130] * (-5222.129) (-5220.642) (-5217.783) [-5218.834] -- 0:42:25

      Average standard deviation of split frequencies: 0.001330

      1771000 -- (-5215.915) (-5219.987) [-5221.195] (-5227.023) * (-5221.831) (-5214.961) (-5210.147) [-5213.539] -- 0:42:25
      1772000 -- (-5225.107) (-5223.959) (-5231.413) [-5213.619] * (-5226.158) [-5215.594] (-5210.217) (-5220.861) -- 0:42:24
      1773000 -- (-5219.163) (-5222.357) (-5221.921) [-5222.509] * (-5228.693) (-5217.107) (-5215.311) [-5222.812] -- 0:42:24
      1774000 -- (-5231.567) (-5225.628) [-5210.491] (-5224.015) * (-5230.883) [-5207.604] (-5227.422) (-5223.109) -- 0:42:22
      1775000 -- (-5220.513) (-5218.496) [-5212.757] (-5223.343) * (-5232.646) [-5211.027] (-5216.221) (-5227.267) -- 0:42:21

      Average standard deviation of split frequencies: 0.001403

      1776000 -- (-5243.124) (-5216.290) [-5206.684] (-5218.691) * (-5214.395) (-5222.243) [-5208.233] (-5222.408) -- 0:42:21
      1777000 -- (-5222.794) (-5217.797) [-5211.907] (-5226.860) * [-5207.420] (-5225.266) (-5211.838) (-5216.477) -- 0:42:21
      1778000 -- (-5216.019) (-5214.416) (-5219.696) [-5216.064] * [-5217.130] (-5226.986) (-5213.475) (-5230.445) -- 0:42:20
      1779000 -- (-5225.654) [-5212.443] (-5218.893) (-5228.301) * (-5220.290) (-5226.674) [-5217.448] (-5229.263) -- 0:42:18
      1780000 -- (-5238.259) [-5213.271] (-5215.504) (-5226.663) * (-5220.358) (-5218.490) (-5221.441) [-5214.592] -- 0:42:18

      Average standard deviation of split frequencies: 0.001399

      1781000 -- (-5217.084) [-5214.706] (-5216.431) (-5214.019) * (-5213.530) (-5214.205) (-5213.030) [-5213.287] -- 0:42:17
      1782000 -- (-5213.477) (-5219.695) (-5225.104) [-5218.579] * (-5229.964) (-5216.582) (-5232.805) [-5210.349] -- 0:42:17
      1783000 -- (-5217.140) (-5221.098) (-5215.433) [-5217.091] * [-5208.058] (-5220.386) (-5233.983) (-5226.507) -- 0:42:14
      1784000 -- (-5220.347) (-5227.485) (-5223.066) [-5220.155] * (-5218.578) [-5222.262] (-5233.889) (-5210.894) -- 0:42:14
      1785000 -- (-5222.392) [-5219.798] (-5240.493) (-5215.385) * (-5214.908) (-5240.136) (-5222.228) [-5222.196] -- 0:42:14

      Average standard deviation of split frequencies: 0.001470

      1786000 -- (-5217.707) (-5226.927) (-5230.922) [-5209.680] * (-5226.195) [-5217.077] (-5223.834) (-5221.197) -- 0:42:13
      1787000 -- [-5213.554] (-5231.626) (-5229.579) (-5215.634) * (-5214.012) [-5217.212] (-5235.991) (-5221.916) -- 0:42:13
      1788000 -- (-5215.837) (-5214.723) (-5228.603) [-5221.003] * [-5221.203] (-5226.001) (-5219.462) (-5224.705) -- 0:42:11
      1789000 -- (-5216.512) (-5229.655) (-5228.692) [-5208.796] * (-5226.032) (-5231.107) [-5212.648] (-5228.478) -- 0:42:10
      1790000 -- (-5220.286) [-5211.566] (-5212.904) (-5216.071) * (-5221.218) [-5221.289] (-5211.008) (-5213.777) -- 0:42:10

      Average standard deviation of split frequencies: 0.001278

      1791000 -- (-5217.084) [-5216.616] (-5220.523) (-5223.352) * (-5226.363) (-5226.428) [-5233.676] (-5210.618) -- 0:42:09
      1792000 -- (-5224.045) (-5214.385) [-5220.140] (-5229.004) * (-5217.124) (-5222.624) [-5210.964] (-5229.095) -- 0:42:07
      1793000 -- (-5212.584) [-5211.506] (-5222.666) (-5221.298) * (-5232.667) [-5220.160] (-5223.688) (-5216.418) -- 0:42:07
      1794000 -- [-5215.194] (-5209.177) (-5223.283) (-5234.303) * (-5221.707) (-5211.937) (-5226.721) [-5217.319] -- 0:42:06
      1795000 -- (-5219.281) [-5220.136] (-5220.830) (-5238.261) * (-5216.332) [-5210.078] (-5220.039) (-5217.818) -- 0:42:06

      Average standard deviation of split frequencies: 0.001237

      1796000 -- [-5213.032] (-5222.835) (-5214.429) (-5225.389) * (-5220.985) (-5226.411) [-5213.566] (-5236.935) -- 0:42:06
      1797000 -- (-5234.716) [-5223.948] (-5219.188) (-5223.569) * (-5234.983) [-5221.646] (-5216.907) (-5217.626) -- 0:42:03
      1798000 -- (-5219.933) (-5225.531) (-5217.790) [-5225.029] * [-5215.202] (-5226.462) (-5224.900) (-5226.357) -- 0:42:03
      1799000 -- [-5216.133] (-5226.443) (-5230.724) (-5229.468) * [-5212.552] (-5213.091) (-5221.711) (-5218.428) -- 0:42:03
      1800000 -- (-5227.035) (-5215.002) [-5219.705] (-5228.075) * [-5214.128] (-5219.540) (-5223.083) (-5218.639) -- 0:42:02

      Average standard deviation of split frequencies: 0.001346

      1801000 -- (-5212.413) [-5211.878] (-5229.542) (-5218.287) * (-5214.178) [-5222.128] (-5223.966) (-5220.724) -- 0:42:02
      1802000 -- (-5210.388) (-5216.610) (-5225.305) [-5213.337] * [-5224.222] (-5219.438) (-5222.802) (-5228.238) -- 0:42:00
      1803000 -- (-5215.160) [-5211.986] (-5217.341) (-5223.974) * [-5210.068] (-5218.540) (-5215.064) (-5218.077) -- 0:41:59
      1804000 -- [-5230.445] (-5213.197) (-5216.168) (-5225.277) * (-5211.991) (-5223.047) (-5228.153) [-5216.872] -- 0:41:59
      1805000 -- (-5232.933) (-5226.916) [-5213.548] (-5215.139) * [-5211.406] (-5222.396) (-5219.717) (-5225.113) -- 0:41:58

      Average standard deviation of split frequencies: 0.001528

      1806000 -- (-5215.768) (-5216.922) (-5212.641) [-5211.228] * (-5218.256) (-5223.244) (-5216.387) [-5211.944] -- 0:41:56
      1807000 -- (-5219.134) (-5220.736) [-5217.822] (-5217.224) * (-5215.577) (-5221.542) [-5221.516] (-5213.113) -- 0:41:56
      1808000 -- (-5221.587) (-5216.440) (-5217.563) [-5218.964] * (-5219.606) [-5221.819] (-5223.453) (-5214.493) -- 0:41:55
      1809000 -- (-5223.451) [-5216.441] (-5223.264) (-5212.782) * (-5222.673) (-5212.108) (-5225.220) [-5206.044] -- 0:41:55
      1810000 -- (-5216.343) [-5216.573] (-5224.377) (-5226.443) * (-5216.165) [-5210.403] (-5227.042) (-5221.136) -- 0:41:54

      Average standard deviation of split frequencies: 0.001635

      1811000 -- (-5216.811) (-5221.259) (-5218.133) [-5226.549] * (-5215.395) (-5222.790) [-5220.287] (-5223.022) -- 0:41:52
      1812000 -- (-5216.024) (-5220.659) (-5229.722) [-5222.911] * (-5216.945) (-5223.561) (-5218.595) [-5219.141] -- 0:41:52
      1813000 -- (-5234.893) (-5215.057) (-5216.948) [-5222.233] * [-5219.917] (-5224.456) (-5220.407) (-5216.109) -- 0:41:51
      1814000 -- [-5210.552] (-5226.569) (-5220.293) (-5229.399) * [-5214.313] (-5220.462) (-5213.154) (-5218.907) -- 0:41:51
      1815000 -- (-5229.400) (-5229.017) [-5217.952] (-5215.928) * (-5212.016) (-5227.497) (-5219.786) [-5215.707] -- 0:41:51

      Average standard deviation of split frequencies: 0.001632

      1816000 -- (-5225.437) (-5218.698) (-5221.771) [-5215.876] * (-5225.916) (-5226.878) [-5220.184] (-5219.373) -- 0:41:48
      1817000 -- [-5214.824] (-5214.458) (-5224.281) (-5229.917) * [-5215.463] (-5227.561) (-5217.202) (-5217.539) -- 0:41:48
      1818000 -- (-5222.103) [-5217.374] (-5211.454) (-5224.473) * (-5218.890) (-5225.911) (-5227.076) [-5211.119] -- 0:41:48
      1819000 -- (-5221.065) [-5215.801] (-5221.493) (-5220.591) * (-5235.337) (-5222.041) (-5218.187) [-5217.002] -- 0:41:47
      1820000 -- (-5231.616) (-5204.498) (-5227.745) [-5214.619] * [-5223.763] (-5218.579) (-5218.318) (-5228.199) -- 0:41:47

      Average standard deviation of split frequencies: 0.001590

      1821000 -- (-5215.056) (-5210.533) [-5217.573] (-5232.572) * (-5233.174) [-5216.784] (-5218.094) (-5222.997) -- 0:41:45
      1822000 -- (-5225.164) [-5213.972] (-5232.601) (-5220.242) * (-5232.841) (-5217.825) [-5222.287] (-5213.516) -- 0:41:44
      1823000 -- (-5216.350) (-5215.012) [-5218.183] (-5217.005) * (-5226.536) (-5215.883) [-5214.294] (-5224.165) -- 0:41:44
      1824000 -- (-5228.506) (-5216.766) (-5226.495) [-5208.796] * (-5217.615) (-5218.502) (-5214.587) [-5219.899] -- 0:41:43
      1825000 -- (-5225.202) (-5217.771) [-5213.950] (-5216.867) * (-5219.021) (-5225.046) [-5221.728] (-5217.836) -- 0:41:43

      Average standard deviation of split frequencies: 0.001585

      1826000 -- (-5210.706) [-5220.596] (-5221.661) (-5220.745) * (-5221.777) [-5215.967] (-5216.641) (-5223.642) -- 0:41:41
      1827000 -- (-5215.099) (-5215.219) [-5208.323] (-5234.478) * (-5213.033) (-5216.029) (-5221.714) [-5210.494] -- 0:41:40
      1828000 -- (-5224.643) [-5218.817] (-5220.309) (-5231.467) * (-5214.162) (-5225.891) [-5209.226] (-5220.362) -- 0:41:40
      1829000 -- (-5220.927) (-5228.743) [-5217.280] (-5212.628) * (-5227.724) (-5226.984) [-5208.200] (-5214.848) -- 0:41:40
      1830000 -- (-5230.809) [-5221.583] (-5224.533) (-5230.693) * (-5224.208) (-5225.142) [-5211.212] (-5224.480) -- 0:41:39

      Average standard deviation of split frequencies: 0.001360

      1831000 -- (-5227.893) (-5233.671) [-5216.811] (-5213.277) * (-5222.460) (-5219.333) (-5218.855) [-5211.230] -- 0:41:37
      1832000 -- (-5225.357) (-5225.528) [-5221.748] (-5218.449) * (-5226.415) (-5223.930) [-5209.845] (-5218.247) -- 0:41:37
      1833000 -- [-5212.053] (-5207.638) (-5227.271) (-5216.596) * (-5222.026) (-5221.497) [-5225.253] (-5216.261) -- 0:41:36
      1834000 -- (-5223.399) (-5212.496) [-5216.825] (-5222.440) * [-5218.784] (-5223.352) (-5216.482) (-5225.695) -- 0:41:36
      1835000 -- [-5214.205] (-5224.076) (-5228.524) (-5220.099) * (-5217.422) (-5226.845) [-5217.141] (-5221.983) -- 0:41:34

      Average standard deviation of split frequencies: 0.001320

      1836000 -- (-5227.917) [-5211.511] (-5219.131) (-5222.485) * (-5227.781) (-5221.737) (-5221.645) [-5215.906] -- 0:41:33
      1837000 -- (-5203.600) (-5218.858) [-5211.541] (-5223.251) * (-5215.636) (-5220.651) [-5219.693] (-5222.502) -- 0:41:33
      1838000 -- (-5224.935) (-5214.182) [-5214.883] (-5222.733) * [-5221.977] (-5213.150) (-5224.712) (-5227.324) -- 0:41:32
      1839000 -- (-5219.725) [-5221.661] (-5223.739) (-5211.783) * (-5220.102) [-5219.332] (-5222.403) (-5225.924) -- 0:41:32
      1840000 -- (-5214.574) (-5217.655) (-5217.113) [-5221.122] * (-5224.433) (-5227.153) (-5231.074) [-5218.528] -- 0:41:30

      Average standard deviation of split frequencies: 0.001207

      1841000 -- (-5221.888) [-5209.903] (-5216.368) (-5223.820) * (-5212.907) [-5214.544] (-5215.750) (-5212.737) -- 0:41:29
      1842000 -- (-5221.362) [-5217.570] (-5222.576) (-5226.896) * [-5214.017] (-5214.134) (-5224.120) (-5217.110) -- 0:41:29
      1843000 -- [-5213.550] (-5231.161) (-5233.601) (-5226.214) * (-5218.459) (-5221.290) (-5214.404) [-5215.322] -- 0:41:28
      1844000 -- [-5217.882] (-5223.907) (-5225.579) (-5224.323) * [-5217.415] (-5224.158) (-5229.522) (-5225.178) -- 0:41:28
      1845000 -- (-5235.731) (-5222.099) (-5231.040) [-5213.167] * [-5224.544] (-5223.704) (-5226.008) (-5219.649) -- 0:41:26

      Average standard deviation of split frequencies: 0.001313

      1846000 -- (-5226.362) (-5214.550) (-5228.406) [-5211.111] * (-5209.432) (-5224.436) (-5223.830) [-5207.649] -- 0:41:25
      1847000 -- [-5212.724] (-5214.171) (-5224.744) (-5215.012) * (-5215.808) (-5223.891) (-5227.943) [-5214.325] -- 0:41:25
      1848000 -- (-5217.419) [-5205.943] (-5218.386) (-5231.382) * [-5221.842] (-5217.829) (-5224.767) (-5214.700) -- 0:41:25
      1849000 -- (-5211.005) (-5205.578) [-5217.196] (-5235.566) * (-5227.553) [-5223.318] (-5223.022) (-5218.816) -- 0:41:22
      1850000 -- (-5231.777) [-5217.207] (-5223.177) (-5226.114) * (-5220.594) [-5216.784] (-5216.423) (-5215.729) -- 0:41:22

      Average standard deviation of split frequencies: 0.001309

      1851000 -- (-5232.393) (-5222.283) [-5220.092] (-5225.357) * (-5220.664) (-5224.393) (-5215.361) [-5219.953] -- 0:41:22
      1852000 -- (-5220.957) (-5226.827) (-5216.409) [-5222.679] * [-5219.903] (-5210.684) (-5226.591) (-5217.966) -- 0:41:21
      1853000 -- (-5229.211) (-5217.023) (-5213.976) [-5217.974] * [-5212.060] (-5210.638) (-5217.424) (-5225.444) -- 0:41:21
      1854000 -- [-5216.580] (-5222.162) (-5222.743) (-5217.381) * (-5220.818) (-5211.952) [-5210.984] (-5213.035) -- 0:41:19
      1855000 -- (-5218.842) (-5228.521) [-5213.387] (-5211.360) * [-5215.045] (-5238.710) (-5222.441) (-5231.911) -- 0:41:18

      Average standard deviation of split frequencies: 0.001415

      1856000 -- [-5208.538] (-5227.655) (-5213.635) (-5230.169) * (-5219.643) (-5232.478) [-5222.793] (-5252.870) -- 0:41:18
      1857000 -- (-5221.231) (-5218.490) (-5231.156) [-5210.142] * [-5213.867] (-5220.732) (-5226.482) (-5218.242) -- 0:41:17
      1858000 -- (-5220.879) (-5218.795) (-5224.604) [-5215.278] * (-5213.370) (-5225.849) (-5217.243) [-5221.973] -- 0:41:17
      1859000 -- [-5212.537] (-5218.313) (-5223.390) (-5235.316) * (-5221.882) [-5211.543] (-5213.984) (-5220.849) -- 0:41:15
      1860000 -- (-5218.535) [-5207.581] (-5227.098) (-5215.697) * (-5212.695) (-5213.487) [-5214.662] (-5231.003) -- 0:41:14

      Average standard deviation of split frequencies: 0.001339

      1861000 -- [-5211.432] (-5221.940) (-5218.023) (-5237.254) * [-5210.205] (-5229.806) (-5221.743) (-5220.355) -- 0:41:14
      1862000 -- [-5214.938] (-5218.634) (-5215.937) (-5237.103) * (-5222.592) (-5230.673) [-5216.816] (-5228.081) -- 0:41:13
      1863000 -- (-5223.859) [-5215.042] (-5219.292) (-5229.803) * (-5227.178) [-5213.637] (-5217.720) (-5215.943) -- 0:41:11
      1864000 -- [-5215.434] (-5219.589) (-5224.769) (-5221.106) * (-5214.949) (-5213.935) (-5214.795) [-5217.300] -- 0:41:11
      1865000 -- (-5217.980) (-5233.769) [-5221.054] (-5224.847) * (-5221.926) (-5228.511) (-5213.126) [-5212.883] -- 0:41:11

      Average standard deviation of split frequencies: 0.001335

      1866000 -- (-5217.663) (-5225.562) [-5208.705] (-5221.202) * [-5224.064] (-5221.628) (-5230.649) (-5234.573) -- 0:41:10
      1867000 -- (-5226.735) [-5218.084] (-5224.998) (-5212.891) * [-5212.197] (-5217.720) (-5214.509) (-5218.633) -- 0:41:10
      1868000 -- (-5215.929) (-5222.155) (-5216.849) [-5212.862] * (-5216.167) (-5229.198) (-5213.535) [-5221.527] -- 0:41:08
      1869000 -- (-5217.194) (-5228.007) (-5221.408) [-5217.462] * (-5214.673) (-5228.812) [-5223.721] (-5231.473) -- 0:41:07
      1870000 -- (-5213.371) [-5213.096] (-5230.467) (-5221.721) * (-5229.788) (-5211.423) (-5213.462) [-5218.186] -- 0:41:07

      Average standard deviation of split frequencies: 0.001295

      1871000 -- (-5214.686) (-5221.870) (-5231.369) [-5208.424] * (-5222.279) [-5225.502] (-5208.943) (-5216.091) -- 0:41:06
      1872000 -- (-5222.130) (-5222.655) [-5221.668] (-5225.259) * (-5220.498) [-5215.701] (-5217.910) (-5209.160) -- 0:41:04
      1873000 -- [-5213.902] (-5213.058) (-5221.250) (-5234.920) * (-5218.069) (-5220.577) [-5211.141] (-5224.180) -- 0:41:04
      1874000 -- (-5227.588) (-5216.167) (-5218.174) [-5211.484] * (-5215.075) [-5211.238] (-5238.815) (-5224.203) -- 0:41:03
      1875000 -- (-5215.199) (-5221.818) [-5218.272] (-5217.699) * (-5225.874) (-5213.587) [-5220.517] (-5224.035) -- 0:41:03

      Average standard deviation of split frequencies: 0.001221

      1876000 -- (-5220.116) [-5225.575] (-5221.105) (-5209.878) * [-5223.111] (-5231.783) (-5209.756) (-5229.955) -- 0:41:02
      1877000 -- (-5225.869) [-5217.701] (-5211.600) (-5223.238) * [-5219.646] (-5216.341) (-5216.465) (-5219.906) -- 0:41:00
      1878000 -- [-5217.049] (-5216.065) (-5221.650) (-5213.138) * [-5222.706] (-5220.716) (-5216.503) (-5227.099) -- 0:41:00
      1879000 -- (-5221.441) (-5234.231) (-5214.941) [-5216.739] * [-5207.476] (-5229.343) (-5217.904) (-5226.366) -- 0:40:59
      1880000 -- (-5220.954) (-5221.737) [-5224.589] (-5214.764) * [-5219.251] (-5230.890) (-5220.441) (-5219.572) -- 0:40:59

      Average standard deviation of split frequencies: 0.001217

      1881000 -- (-5217.614) (-5225.949) [-5218.771] (-5219.726) * (-5231.782) (-5233.032) [-5223.112] (-5219.479) -- 0:40:59
      1882000 -- (-5220.091) (-5222.822) (-5220.785) [-5221.097] * (-5232.475) (-5217.177) (-5219.616) [-5211.980] -- 0:40:56
      1883000 -- [-5213.416] (-5216.186) (-5221.425) (-5224.263) * (-5221.012) (-5212.075) [-5214.884] (-5225.648) -- 0:40:56
      1884000 -- [-5210.567] (-5213.095) (-5222.686) (-5213.755) * (-5230.592) (-5217.766) [-5215.502] (-5223.084) -- 0:40:56
      1885000 -- [-5207.919] (-5219.740) (-5224.569) (-5210.452) * (-5216.959) (-5225.991) (-5224.425) [-5224.618] -- 0:40:55

      Average standard deviation of split frequencies: 0.001107

      1886000 -- (-5216.730) (-5208.405) (-5222.971) [-5219.116] * (-5209.256) (-5222.319) (-5215.608) [-5213.286] -- 0:40:53
      1887000 -- (-5219.602) [-5218.520] (-5225.848) (-5216.256) * (-5226.858) (-5220.424) (-5221.047) [-5215.972] -- 0:40:53
      1888000 -- (-5226.835) (-5214.957) (-5218.716) [-5216.905] * (-5226.875) [-5215.443] (-5228.720) (-5221.414) -- 0:40:52
      1889000 -- (-5222.124) (-5232.305) (-5222.090) [-5213.338] * (-5230.689) [-5211.037] (-5228.958) (-5217.744) -- 0:40:52
      1890000 -- [-5220.516] (-5229.800) (-5218.320) (-5216.147) * [-5211.647] (-5238.163) (-5216.283) (-5216.351) -- 0:40:51

      Average standard deviation of split frequencies: 0.001175

      1891000 -- [-5213.523] (-5229.352) (-5220.238) (-5221.615) * [-5217.600] (-5215.743) (-5211.236) (-5218.744) -- 0:40:49
      1892000 -- (-5241.490) (-5230.489) [-5213.822] (-5220.130) * [-5211.367] (-5217.253) (-5227.507) (-5219.457) -- 0:40:49
      1893000 -- (-5216.506) (-5225.773) [-5217.719] (-5234.927) * (-5212.705) (-5220.404) [-5227.794] (-5215.955) -- 0:40:48
      1894000 -- (-5215.527) (-5209.473) (-5219.301) [-5214.176] * (-5220.591) (-5218.380) (-5224.082) [-5216.507] -- 0:40:48
      1895000 -- (-5213.218) (-5219.885) (-5223.620) [-5215.742] * [-5208.646] (-5211.937) (-5224.194) (-5226.006) -- 0:40:47

      Average standard deviation of split frequencies: 0.001385

      1896000 -- (-5213.653) [-5213.793] (-5219.583) (-5220.883) * (-5223.054) (-5215.046) [-5215.967] (-5239.998) -- 0:40:45
      1897000 -- (-5225.299) (-5221.236) (-5222.838) [-5214.117] * (-5230.009) [-5221.414] (-5224.354) (-5213.494) -- 0:40:45
      1898000 -- (-5223.275) (-5220.482) [-5218.790] (-5209.290) * (-5213.756) (-5226.535) (-5227.209) [-5220.565] -- 0:40:44
      1899000 -- (-5227.504) [-5215.183] (-5232.592) (-5218.396) * (-5228.498) [-5217.480] (-5232.584) (-5221.405) -- 0:40:44
      1900000 -- (-5221.554) [-5214.173] (-5221.283) (-5222.814) * (-5213.380) [-5207.925] (-5226.679) (-5224.579) -- 0:40:42

      Average standard deviation of split frequencies: 0.001133

      1901000 -- (-5213.790) [-5216.235] (-5229.130) (-5223.196) * (-5219.198) [-5209.728] (-5228.092) (-5225.653) -- 0:40:42
      1902000 -- (-5222.235) (-5212.038) [-5217.015] (-5233.566) * (-5210.226) [-5211.973] (-5213.892) (-5216.501) -- 0:40:41
      1903000 -- (-5213.904) (-5212.401) [-5218.161] (-5224.686) * (-5221.028) (-5227.368) [-5212.225] (-5221.818) -- 0:40:41
      1904000 -- [-5217.143] (-5228.039) (-5232.887) (-5217.209) * [-5216.586] (-5224.070) (-5223.560) (-5222.570) -- 0:40:40
      1905000 -- [-5214.449] (-5220.898) (-5229.710) (-5227.023) * (-5228.201) (-5213.347) [-5217.519] (-5217.617) -- 0:40:38

      Average standard deviation of split frequencies: 0.000989

      1906000 -- (-5221.998) (-5211.318) [-5224.769] (-5220.409) * (-5214.572) [-5216.703] (-5220.802) (-5219.172) -- 0:40:38
      1907000 -- (-5231.493) (-5221.559) (-5230.967) [-5231.697] * [-5214.425] (-5217.799) (-5223.867) (-5226.328) -- 0:40:37
      1908000 -- [-5211.125] (-5216.725) (-5219.238) (-5224.329) * (-5222.685) (-5235.950) (-5222.206) [-5212.723] -- 0:40:37
      1909000 -- (-5224.347) (-5224.207) (-5213.022) [-5214.440] * [-5215.135] (-5220.616) (-5227.627) (-5225.844) -- 0:40:35
      1910000 -- (-5223.547) [-5216.161] (-5222.319) (-5217.011) * (-5224.060) (-5226.110) (-5216.775) [-5220.492] -- 0:40:34

      Average standard deviation of split frequencies: 0.001127

      1911000 -- [-5224.632] (-5222.851) (-5218.644) (-5220.834) * (-5229.034) (-5217.110) [-5211.787] (-5217.746) -- 0:40:34
      1912000 -- (-5223.116) [-5211.563] (-5209.644) (-5231.703) * (-5212.982) [-5216.658] (-5221.471) (-5219.969) -- 0:40:33
      1913000 -- (-5216.452) (-5222.580) [-5211.713] (-5210.185) * (-5220.528) (-5238.199) (-5224.040) [-5213.273] -- 0:40:33
      1914000 -- (-5221.364) [-5218.487] (-5225.148) (-5220.277) * (-5219.935) (-5220.448) (-5233.010) [-5217.381] -- 0:40:31
      1915000 -- (-5220.970) (-5226.143) [-5215.383] (-5216.069) * (-5215.319) (-5221.425) (-5218.251) [-5211.873] -- 0:40:30

      Average standard deviation of split frequencies: 0.001125

      1916000 -- [-5211.027] (-5207.956) (-5223.166) (-5216.569) * (-5213.604) (-5220.421) (-5222.794) [-5215.385] -- 0:40:30
      1917000 -- (-5207.534) (-5226.044) (-5220.465) [-5222.154] * (-5226.422) (-5215.204) [-5219.459] (-5243.586) -- 0:40:30
      1918000 -- (-5216.021) (-5216.633) (-5223.702) [-5217.034] * (-5234.087) (-5219.489) (-5221.510) [-5209.106] -- 0:40:29
      1919000 -- (-5219.335) (-5216.487) (-5218.455) [-5221.655] * (-5211.529) [-5218.221] (-5229.895) (-5216.553) -- 0:40:27
      1920000 -- [-5217.698] (-5221.445) (-5228.637) (-5228.352) * [-5206.768] (-5223.831) (-5218.406) (-5221.462) -- 0:40:27

      Average standard deviation of split frequencies: 0.001052

      1921000 -- [-5219.573] (-5229.117) (-5230.444) (-5220.172) * (-5213.180) [-5209.014] (-5224.705) (-5223.295) -- 0:40:26
      1922000 -- (-5222.308) (-5223.138) [-5217.834] (-5214.602) * (-5226.527) (-5211.805) (-5236.878) [-5212.498] -- 0:40:26
      1923000 -- [-5225.186] (-5209.314) (-5230.529) (-5223.806) * (-5223.426) [-5213.785] (-5216.673) (-5215.283) -- 0:40:25
      1924000 -- [-5216.344] (-5218.983) (-5221.656) (-5220.010) * (-5222.674) [-5211.945] (-5218.107) (-5224.825) -- 0:40:25
      1925000 -- (-5214.902) [-5210.968] (-5228.685) (-5218.586) * (-5216.937) (-5223.916) (-5208.550) [-5208.202] -- 0:40:23

      Average standard deviation of split frequencies: 0.001049

      1926000 -- (-5213.695) (-5221.241) (-5225.851) [-5214.679] * (-5225.870) [-5213.206] (-5229.959) (-5212.750) -- 0:40:22
      1927000 -- (-5215.414) (-5221.898) [-5218.757] (-5229.183) * (-5220.034) (-5216.255) [-5210.835] (-5220.030) -- 0:40:22
      1928000 -- (-5229.346) [-5236.025] (-5230.533) (-5216.041) * (-5232.899) [-5223.442] (-5236.461) (-5211.295) -- 0:40:21
      1929000 -- (-5224.075) [-5217.827] (-5212.942) (-5221.271) * (-5224.307) [-5205.245] (-5226.944) (-5222.021) -- 0:40:19
      1930000 -- (-5226.424) (-5227.038) [-5209.331] (-5222.967) * [-5222.907] (-5220.449) (-5220.121) (-5222.197) -- 0:40:19

      Average standard deviation of split frequencies: 0.001046

      1931000 -- (-5219.052) [-5218.622] (-5210.610) (-5228.163) * (-5228.048) (-5213.346) (-5229.244) [-5217.317] -- 0:40:18
      1932000 -- (-5222.066) (-5222.270) [-5219.189] (-5213.814) * (-5217.003) (-5214.982) (-5219.659) [-5209.196] -- 0:40:18
      1933000 -- (-5221.205) (-5227.352) (-5227.104) [-5212.386] * (-5214.201) (-5227.824) (-5215.774) [-5223.051] -- 0:40:18
      1934000 -- (-5228.050) (-5219.905) (-5210.546) [-5211.869] * (-5217.222) (-5217.814) (-5217.036) [-5207.786] -- 0:40:16
      1935000 -- (-5230.575) (-5221.218) [-5211.099] (-5220.966) * (-5212.163) [-5217.167] (-5219.852) (-5215.018) -- 0:40:15

      Average standard deviation of split frequencies: 0.000870

      1936000 -- (-5226.416) (-5222.550) (-5221.260) [-5215.304] * [-5207.795] (-5219.638) (-5232.951) (-5215.679) -- 0:40:15
      1937000 -- [-5219.259] (-5225.857) (-5217.824) (-5212.321) * (-5226.651) (-5222.828) (-5230.429) [-5211.129] -- 0:40:14
      1938000 -- (-5218.061) (-5239.561) [-5214.889] (-5221.779) * (-5228.004) [-5216.403] (-5209.450) (-5218.475) -- 0:40:14
      1939000 -- (-5209.684) [-5224.187] (-5222.616) (-5231.471) * (-5217.424) (-5225.772) [-5207.792] (-5232.991) -- 0:40:12
      1940000 -- [-5220.949] (-5216.525) (-5225.401) (-5217.926) * (-5214.254) (-5217.216) (-5230.964) [-5218.256] -- 0:40:11

      Average standard deviation of split frequencies: 0.000902

      1941000 -- (-5242.487) [-5221.221] (-5233.188) (-5220.617) * (-5224.190) (-5213.215) (-5231.098) [-5216.308] -- 0:40:11
      1942000 -- [-5216.196] (-5218.844) (-5227.470) (-5214.595) * [-5220.568] (-5215.885) (-5225.719) (-5226.571) -- 0:40:10
      1943000 -- (-5222.502) (-5218.006) (-5221.255) [-5217.197] * (-5221.352) (-5222.007) (-5224.020) [-5208.857] -- 0:40:08
      1944000 -- (-5213.023) (-5214.992) [-5229.145] (-5233.397) * (-5221.863) (-5229.962) [-5215.181] (-5217.831) -- 0:40:08
      1945000 -- (-5224.129) (-5235.622) [-5215.248] (-5219.833) * (-5225.603) (-5225.267) [-5216.254] (-5217.721) -- 0:40:07

      Average standard deviation of split frequencies: 0.001038

      1946000 -- (-5219.294) (-5231.975) [-5220.581] (-5222.868) * [-5210.794] (-5219.624) (-5217.830) (-5217.106) -- 0:40:07
      1947000 -- [-5210.592] (-5217.582) (-5219.870) (-5216.011) * (-5218.882) (-5217.342) (-5221.650) [-5211.786] -- 0:40:06
      1948000 -- [-5210.892] (-5223.991) (-5228.089) (-5218.485) * (-5228.149) [-5216.238] (-5214.424) (-5224.893) -- 0:40:04
      1949000 -- (-5222.471) [-5215.544] (-5212.703) (-5217.276) * (-5218.133) (-5231.083) (-5229.778) [-5221.037] -- 0:40:04
      1950000 -- (-5220.568) [-5214.244] (-5227.661) (-5223.612) * (-5216.013) (-5228.760) [-5220.597] (-5222.218) -- 0:40:04

      Average standard deviation of split frequencies: 0.001104

      1951000 -- (-5221.512) [-5211.491] (-5235.945) (-5220.901) * (-5219.530) (-5231.003) [-5217.832] (-5215.897) -- 0:40:03
      1952000 -- (-5223.223) (-5219.274) (-5228.464) [-5212.948] * (-5218.709) (-5219.223) [-5218.594] (-5213.020) -- 0:40:01
      1953000 -- [-5211.872] (-5214.204) (-5224.864) (-5219.156) * [-5224.122] (-5231.897) (-5227.126) (-5215.054) -- 0:40:01
      1954000 -- (-5224.199) (-5215.368) [-5225.115] (-5213.311) * (-5219.191) (-5223.645) (-5221.573) [-5220.458] -- 0:40:00
      1955000 -- (-5219.260) [-5219.355] (-5224.953) (-5207.998) * (-5221.060) [-5216.438] (-5217.987) (-5222.258) -- 0:40:00

      Average standard deviation of split frequencies: 0.000998

      1956000 -- (-5218.928) (-5228.132) (-5215.352) [-5216.408] * (-5221.024) (-5220.960) [-5220.185] (-5212.583) -- 0:39:59
      1957000 -- (-5220.977) [-5211.008] (-5214.348) (-5220.996) * (-5219.585) [-5215.725] (-5214.413) (-5223.468) -- 0:39:57
      1958000 -- (-5210.620) (-5215.968) (-5218.695) [-5215.615] * (-5222.708) [-5214.087] (-5213.099) (-5227.318) -- 0:39:57
      1959000 -- (-5218.768) (-5214.279) (-5213.763) [-5214.954] * [-5213.408] (-5223.941) (-5213.787) (-5222.816) -- 0:39:56
      1960000 -- (-5222.695) (-5225.957) [-5223.383] (-5218.527) * (-5223.959) [-5214.678] (-5219.120) (-5214.154) -- 0:39:56

      Average standard deviation of split frequencies: 0.000996

      1961000 -- (-5221.075) (-5230.437) [-5225.419] (-5217.627) * (-5219.096) (-5245.205) (-5219.368) [-5220.298] -- 0:39:55
      1962000 -- (-5227.594) (-5219.112) (-5228.170) [-5220.135] * (-5218.751) (-5229.310) (-5229.898) [-5217.736] -- 0:39:53
      1963000 -- (-5213.783) (-5206.392) (-5228.186) [-5215.054] * [-5215.561] (-5232.814) (-5233.130) (-5221.199) -- 0:39:53
      1964000 -- [-5211.792] (-5219.716) (-5223.513) (-5225.490) * (-5222.412) (-5209.553) [-5223.472] (-5229.570) -- 0:39:52
      1965000 -- (-5225.776) [-5216.862] (-5220.774) (-5219.596) * (-5236.631) [-5216.584] (-5224.846) (-5232.345) -- 0:39:52

      Average standard deviation of split frequencies: 0.001096

      1966000 -- (-5231.776) (-5225.725) (-5241.995) [-5223.409] * [-5221.634] (-5219.596) (-5218.282) (-5210.545) -- 0:39:50
      1967000 -- (-5233.742) (-5227.709) [-5217.344] (-5219.150) * (-5220.801) (-5223.057) [-5212.481] (-5218.552) -- 0:39:50
      1968000 -- (-5210.633) [-5223.092] (-5228.012) (-5221.336) * [-5220.130] (-5227.501) (-5217.516) (-5217.227) -- 0:39:49
      1969000 -- (-5228.715) [-5218.511] (-5218.428) (-5227.583) * (-5215.219) (-5218.106) [-5209.480] (-5217.511) -- 0:39:49
      1970000 -- [-5214.608] (-5226.231) (-5216.398) (-5214.854) * (-5214.145) (-5217.495) (-5216.511) [-5214.368] -- 0:39:48

      Average standard deviation of split frequencies: 0.001161

      1971000 -- (-5223.815) (-5219.298) [-5214.997] (-5219.837) * [-5213.762] (-5225.161) (-5219.630) (-5211.094) -- 0:39:46
      1972000 -- [-5217.425] (-5215.324) (-5228.272) (-5223.872) * (-5223.442) (-5239.317) (-5229.425) [-5219.471] -- 0:39:46
      1973000 -- [-5213.352] (-5210.840) (-5225.364) (-5220.863) * (-5219.913) [-5229.478] (-5221.564) (-5218.111) -- 0:39:45
      1974000 -- [-5212.064] (-5222.830) (-5227.970) (-5220.711) * (-5222.293) (-5214.173) [-5221.568] (-5224.097) -- 0:39:45
      1975000 -- (-5223.667) (-5223.940) (-5226.392) [-5212.974] * [-5225.408] (-5224.828) (-5215.204) (-5222.674) -- 0:39:43

      Average standard deviation of split frequencies: 0.001091

      1976000 -- (-5225.203) (-5216.393) [-5215.376] (-5223.538) * (-5224.720) (-5227.348) (-5215.740) [-5215.175] -- 0:39:42
      1977000 -- (-5218.905) [-5223.817] (-5221.217) (-5234.798) * (-5225.979) (-5228.301) [-5225.370] (-5221.512) -- 0:39:42
      1978000 -- (-5223.997) (-5219.379) (-5217.722) [-5213.072] * (-5224.595) (-5213.163) (-5232.092) [-5211.007] -- 0:39:41
      1979000 -- (-5217.206) [-5215.119] (-5224.269) (-5226.045) * (-5233.888) (-5222.948) (-5217.484) [-5213.897] -- 0:39:41
      1980000 -- (-5223.425) (-5213.322) (-5221.206) [-5206.269] * (-5214.986) (-5222.321) (-5218.557) [-5211.359] -- 0:39:40

      Average standard deviation of split frequencies: 0.001292

      1981000 -- (-5216.364) (-5219.948) (-5227.370) [-5207.947] * [-5215.953] (-5224.231) (-5230.441) (-5235.499) -- 0:39:40
      1982000 -- [-5215.618] (-5222.376) (-5226.062) (-5222.549) * [-5214.851] (-5221.664) (-5228.816) (-5218.998) -- 0:39:38
      1983000 -- (-5219.819) (-5215.673) (-5229.436) [-5218.960] * (-5216.350) [-5213.196] (-5235.218) (-5217.783) -- 0:39:37
      1984000 -- (-5220.813) [-5211.830] (-5228.428) (-5220.722) * (-5221.724) (-5217.369) [-5217.473] (-5209.765) -- 0:39:37
      1985000 -- (-5240.206) (-5215.368) (-5217.697) [-5218.590] * (-5222.113) (-5219.846) (-5215.172) [-5215.634] -- 0:39:37

      Average standard deviation of split frequencies: 0.001220

      1986000 -- (-5221.744) (-5211.715) (-5221.985) [-5220.075] * [-5220.560] (-5222.037) (-5216.085) (-5210.747) -- 0:39:36
      1987000 -- [-5215.728] (-5213.901) (-5223.450) (-5221.844) * (-5228.657) (-5219.935) (-5229.345) [-5214.129] -- 0:39:34
      1988000 -- (-5228.028) (-5228.747) [-5224.040] (-5222.438) * (-5217.892) (-5220.633) (-5222.483) [-5208.495] -- 0:39:34
      1989000 -- (-5218.589) [-5207.797] (-5225.014) (-5220.453) * (-5217.069) (-5225.550) [-5211.705] (-5237.129) -- 0:39:33
      1990000 -- (-5227.213) [-5217.735] (-5226.780) (-5233.256) * (-5212.108) (-5225.642) [-5212.410] (-5221.738) -- 0:39:33

      Average standard deviation of split frequencies: 0.001217

      1991000 -- [-5222.266] (-5226.260) (-5226.473) (-5224.360) * (-5221.291) (-5220.141) (-5226.621) [-5212.344] -- 0:39:32
      1992000 -- [-5217.987] (-5228.847) (-5240.018) (-5215.140) * (-5221.076) (-5224.599) (-5219.922) [-5211.083] -- 0:39:30
      1993000 -- (-5217.378) (-5216.670) (-5215.059) [-5224.617] * (-5230.862) (-5214.207) [-5226.239] (-5219.280) -- 0:39:30
      1994000 -- [-5215.178] (-5216.947) (-5212.599) (-5218.877) * (-5221.704) [-5217.488] (-5222.821) (-5240.803) -- 0:39:29
      1995000 -- (-5221.681) (-5217.504) [-5217.535] (-5219.705) * (-5227.030) [-5217.385] (-5223.248) (-5236.640) -- 0:39:29

      Average standard deviation of split frequencies: 0.001282

      1996000 -- (-5226.572) (-5227.355) (-5219.549) [-5214.878] * (-5207.524) [-5219.140] (-5222.533) (-5217.192) -- 0:39:28
      1997000 -- [-5220.944] (-5221.202) (-5215.356) (-5218.652) * [-5224.985] (-5222.839) (-5220.386) (-5222.113) -- 0:39:26
      1998000 -- [-5215.373] (-5221.526) (-5223.525) (-5221.122) * (-5225.994) (-5224.670) [-5218.337] (-5225.373) -- 0:39:26
      1999000 -- (-5219.384) [-5211.510] (-5218.940) (-5220.878) * [-5216.743] (-5233.069) (-5221.642) (-5217.435) -- 0:39:25
      2000000 -- [-5215.826] (-5220.401) (-5226.402) (-5218.670) * (-5212.801) (-5223.960) [-5226.847] (-5213.864) -- 0:39:25

      Average standard deviation of split frequencies: 0.001346

      2001000 -- (-5210.505) [-5216.377] (-5218.312) (-5223.844) * (-5214.218) (-5224.112) [-5216.298] (-5222.409) -- 0:39:25
      2002000 -- (-5217.724) [-5221.149] (-5232.718) (-5220.709) * (-5217.833) (-5226.124) (-5220.789) [-5216.559] -- 0:39:23
      2003000 -- (-5233.183) (-5230.491) (-5223.124) [-5215.540] * (-5218.373) (-5238.375) [-5224.165] (-5227.136) -- 0:39:22
      2004000 -- (-5227.039) (-5225.817) [-5221.276] (-5245.629) * (-5229.486) (-5212.874) (-5219.675) [-5219.123] -- 0:39:22
      2005000 -- (-5235.815) (-5220.254) [-5213.745] (-5222.771) * (-5220.554) (-5218.940) [-5216.128] (-5221.374) -- 0:39:21

      Average standard deviation of split frequencies: 0.001410

      2006000 -- [-5212.138] (-5218.389) (-5218.665) (-5222.056) * (-5222.039) (-5220.610) (-5214.527) [-5212.555] -- 0:39:21
      2007000 -- (-5216.497) (-5229.197) (-5225.713) [-5216.677] * (-5229.279) (-5216.639) (-5214.632) [-5221.698] -- 0:39:19
      2008000 -- (-5223.150) (-5238.776) (-5234.341) [-5223.749] * (-5219.185) [-5208.148] (-5224.829) (-5222.860) -- 0:39:18
      2009000 -- (-5220.482) (-5219.207) (-5223.611) [-5221.110] * (-5216.997) (-5212.306) (-5222.671) [-5212.596] -- 0:39:18
      2010000 -- (-5220.988) (-5210.626) (-5218.245) [-5211.880] * [-5219.036] (-5215.917) (-5221.477) (-5218.068) -- 0:39:17

      Average standard deviation of split frequencies: 0.001372

      2011000 -- [-5209.294] (-5220.550) (-5235.115) (-5209.675) * [-5212.041] (-5226.659) (-5222.317) (-5217.038) -- 0:39:17
      2012000 -- (-5238.654) [-5215.147] (-5225.233) (-5217.960) * (-5216.137) [-5205.609] (-5218.516) (-5223.913) -- 0:39:15
      2013000 -- (-5229.084) [-5212.625] (-5222.754) (-5214.868) * (-5226.991) [-5213.248] (-5218.802) (-5235.097) -- 0:39:14
      2014000 -- (-5220.740) (-5220.063) [-5214.604] (-5223.722) * (-5249.334) (-5223.846) [-5211.637] (-5230.089) -- 0:39:14
      2015000 -- (-5227.672) (-5223.687) (-5218.438) [-5211.118] * (-5227.961) [-5218.003] (-5215.383) (-5226.436) -- 0:39:13

      Average standard deviation of split frequencies: 0.001403

      2016000 -- (-5224.944) (-5227.535) (-5228.509) [-5211.388] * (-5221.138) (-5222.447) (-5219.184) [-5216.719] -- 0:39:13
      2017000 -- (-5208.945) [-5232.013] (-5223.528) (-5221.701) * (-5220.434) [-5230.829] (-5220.223) (-5215.138) -- 0:39:11
      2018000 -- (-5231.506) (-5223.334) (-5226.133) [-5210.028] * (-5223.117) (-5215.157) (-5216.551) [-5213.774] -- 0:39:11
      2019000 -- (-5222.028) (-5228.071) (-5216.471) [-5212.928] * (-5226.838) (-5223.090) [-5214.113] (-5212.974) -- 0:39:10
      2020000 -- (-5213.671) (-5215.933) (-5223.557) [-5217.584] * (-5218.872) [-5218.299] (-5222.341) (-5224.752) -- 0:39:10

      Average standard deviation of split frequencies: 0.001433

      2021000 -- (-5215.575) [-5218.907] (-5219.670) (-5228.683) * (-5216.406) [-5212.850] (-5225.717) (-5228.290) -- 0:39:09
      2022000 -- (-5217.277) (-5228.140) [-5209.516] (-5220.306) * (-5212.734) (-5223.628) (-5229.986) [-5213.991] -- 0:39:07
      2023000 -- [-5208.734] (-5220.883) (-5220.679) (-5223.219) * (-5224.859) [-5211.699] (-5217.502) (-5215.121) -- 0:39:07
      2024000 -- (-5220.673) [-5220.766] (-5221.714) (-5228.419) * (-5215.129) (-5218.837) [-5221.049] (-5220.429) -- 0:39:06
      2025000 -- (-5224.160) [-5213.081] (-5220.540) (-5222.317) * (-5228.800) (-5221.040) [-5217.798] (-5221.286) -- 0:39:06

      Average standard deviation of split frequencies: 0.001595

      2026000 -- (-5222.992) (-5222.862) [-5221.416] (-5219.107) * (-5231.005) (-5211.538) (-5217.252) [-5212.196] -- 0:39:05
      2027000 -- (-5229.793) (-5220.610) (-5218.494) [-5207.832] * (-5219.449) (-5223.467) (-5213.929) [-5213.518] -- 0:39:03
      2028000 -- (-5215.473) (-5205.637) [-5218.567] (-5224.658) * [-5214.750] (-5214.971) (-5214.565) (-5223.472) -- 0:39:03
      2029000 -- (-5219.496) (-5220.751) [-5214.964] (-5226.937) * [-5210.515] (-5213.222) (-5222.408) (-5223.132) -- 0:39:02
      2030000 -- (-5239.557) [-5221.136] (-5212.246) (-5214.834) * (-5227.086) [-5210.405] (-5211.646) (-5219.536) -- 0:39:02

      Average standard deviation of split frequencies: 0.001558

      2031000 -- (-5222.531) (-5233.038) [-5217.856] (-5219.006) * (-5225.001) [-5220.784] (-5209.334) (-5223.715) -- 0:39:01
      2032000 -- (-5218.451) [-5215.482] (-5218.159) (-5228.254) * (-5212.395) [-5211.258] (-5219.949) (-5215.202) -- 0:38:59
      2033000 -- (-5228.335) [-5214.789] (-5215.437) (-5217.829) * (-5213.720) [-5222.514] (-5212.770) (-5224.979) -- 0:38:59
      2034000 -- (-5217.614) [-5214.128] (-5216.575) (-5227.336) * (-5230.599) (-5213.214) (-5224.234) [-5219.721] -- 0:38:58
      2035000 -- (-5220.913) [-5219.177] (-5224.247) (-5223.561) * (-5226.959) (-5207.609) (-5230.884) [-5214.480] -- 0:38:58

      Average standard deviation of split frequencies: 0.001621

      2036000 -- (-5219.819) (-5217.726) [-5220.522] (-5211.740) * (-5230.040) [-5216.625] (-5226.625) (-5210.888) -- 0:38:58
      2037000 -- (-5227.827) (-5215.847) [-5213.762] (-5219.827) * (-5231.238) [-5217.428] (-5227.593) (-5231.644) -- 0:38:56
      2038000 -- (-5218.452) (-5220.799) (-5224.688) [-5215.139] * (-5223.817) (-5229.538) [-5212.796] (-5221.928) -- 0:38:55
      2039000 -- (-5220.030) (-5227.045) (-5218.775) [-5215.548] * (-5223.983) (-5232.403) [-5222.935] (-5229.244) -- 0:38:55
      2040000 -- (-5220.069) (-5246.668) [-5221.146] (-5221.777) * (-5222.837) (-5215.379) (-5229.742) [-5209.973] -- 0:38:54

      Average standard deviation of split frequencies: 0.001584

      2041000 -- [-5211.224] (-5213.871) (-5222.447) (-5230.918) * [-5214.189] (-5234.573) (-5217.773) (-5230.398) -- 0:38:54
      2042000 -- (-5232.700) [-5208.974] (-5221.854) (-5224.505) * (-5212.913) (-5215.127) (-5218.907) [-5209.869] -- 0:38:53
      2043000 -- (-5215.285) (-5211.928) [-5218.571] (-5208.418) * (-5224.592) (-5215.672) [-5214.664] (-5216.925) -- 0:38:53
      2044000 -- (-5219.478) (-5224.568) [-5209.573] (-5216.013) * (-5219.593) (-5226.657) [-5215.399] (-5222.246) -- 0:38:52
      2045000 -- (-5219.016) (-5212.713) (-5226.235) [-5213.279] * (-5227.617) [-5218.619] (-5224.116) (-5214.759) -- 0:38:50

      Average standard deviation of split frequencies: 0.001514

      2046000 -- (-5229.558) (-5214.038) [-5207.434] (-5214.900) * (-5228.405) (-5206.976) [-5223.152] (-5215.711) -- 0:38:50
      2047000 -- (-5229.154) [-5215.872] (-5222.039) (-5218.354) * (-5221.964) (-5222.337) (-5228.016) [-5217.875] -- 0:38:49
      2048000 -- (-5217.222) [-5219.578] (-5225.235) (-5225.576) * (-5226.358) (-5224.715) [-5216.787] (-5215.894) -- 0:38:49
      2049000 -- [-5211.709] (-5224.280) (-5220.643) (-5226.804) * [-5225.918] (-5225.369) (-5231.994) (-5212.391) -- 0:38:48
      2050000 -- [-5211.867] (-5222.015) (-5218.529) (-5220.595) * (-5228.203) (-5227.386) (-5236.890) [-5226.130] -- 0:38:46

      Average standard deviation of split frequencies: 0.001444

      2051000 -- (-5224.757) (-5219.889) [-5219.187] (-5220.373) * (-5220.867) (-5220.335) [-5226.974] (-5223.689) -- 0:38:46
      2052000 -- (-5219.166) (-5215.287) (-5219.843) [-5216.095] * (-5212.202) (-5220.138) (-5221.424) [-5215.975] -- 0:38:45
      2053000 -- [-5211.120] (-5228.509) (-5224.597) (-5229.344) * (-5231.744) (-5216.476) [-5219.498] (-5227.012) -- 0:38:45
      2054000 -- (-5215.165) [-5220.176] (-5223.958) (-5223.321) * (-5223.455) (-5221.124) (-5215.302) [-5224.233] -- 0:38:44
      2055000 -- (-5224.522) (-5215.072) (-5217.450) [-5221.670] * (-5225.334) [-5214.497] (-5230.639) (-5215.644) -- 0:38:43

      Average standard deviation of split frequencies: 0.001441

      2056000 -- [-5211.041] (-5237.857) (-5216.954) (-5222.178) * (-5214.962) (-5222.659) (-5221.035) [-5221.936] -- 0:38:42
      2057000 -- (-5214.490) (-5227.445) [-5213.458] (-5219.460) * (-5219.082) [-5208.688] (-5216.849) (-5236.378) -- 0:38:42
      2058000 -- [-5223.563] (-5222.973) (-5216.871) (-5219.847) * (-5223.642) [-5223.731] (-5219.678) (-5221.894) -- 0:38:41
      2059000 -- (-5220.033) (-5215.803) (-5215.661) [-5216.939] * [-5209.026] (-5218.683) (-5223.608) (-5223.299) -- 0:38:39
      2060000 -- (-5224.419) (-5212.642) (-5218.955) [-5214.550] * (-5213.793) (-5215.453) [-5212.827] (-5223.342) -- 0:38:39

      Average standard deviation of split frequencies: 0.001372

      2061000 -- (-5231.636) (-5211.088) (-5208.596) [-5220.640] * (-5218.865) (-5213.892) (-5216.320) [-5207.181] -- 0:38:38
      2062000 -- (-5221.358) (-5217.564) [-5214.996] (-5227.394) * (-5225.722) [-5216.150] (-5224.544) (-5228.428) -- 0:38:38
      2063000 -- (-5216.510) (-5216.992) [-5216.920] (-5241.954) * [-5217.428] (-5215.265) (-5218.743) (-5230.354) -- 0:38:37
      2064000 -- (-5224.845) (-5228.667) (-5226.945) [-5219.407] * [-5222.416] (-5217.059) (-5222.019) (-5219.220) -- 0:38:35
      2065000 -- (-5226.193) [-5214.179] (-5217.809) (-5222.051) * (-5212.681) (-5231.576) (-5224.178) [-5216.007] -- 0:38:35

      Average standard deviation of split frequencies: 0.001532

      2066000 -- (-5212.872) (-5223.472) [-5216.037] (-5216.600) * [-5221.572] (-5224.368) (-5232.209) (-5224.898) -- 0:38:34
      2067000 -- (-5218.866) (-5224.562) (-5218.988) [-5210.805] * (-5214.546) [-5220.778] (-5228.783) (-5207.585) -- 0:38:34
      2068000 -- (-5221.301) [-5214.818] (-5224.647) (-5236.442) * (-5233.960) [-5223.894] (-5226.504) (-5217.991) -- 0:38:33
      2069000 -- (-5221.966) [-5214.464] (-5216.677) (-5230.131) * (-5220.092) [-5225.261] (-5219.229) (-5232.671) -- 0:38:31
      2070000 -- (-5220.291) (-5224.006) [-5216.730] (-5235.179) * (-5228.334) (-5221.128) [-5218.364] (-5222.373) -- 0:38:31

      Average standard deviation of split frequencies: 0.001430

      2071000 -- (-5219.814) [-5212.092] (-5221.782) (-5221.475) * (-5213.084) [-5215.520] (-5221.313) (-5219.004) -- 0:38:30
      2072000 -- [-5213.521] (-5215.210) (-5230.206) (-5221.220) * (-5219.533) [-5209.505] (-5229.523) (-5215.811) -- 0:38:30
      2073000 -- (-5231.631) [-5227.678] (-5212.680) (-5225.230) * [-5214.940] (-5214.605) (-5211.071) (-5227.138) -- 0:38:29
      2074000 -- (-5224.444) (-5218.776) (-5216.886) [-5220.418] * (-5214.270) (-5226.387) [-5222.198] (-5218.289) -- 0:38:28
      2075000 -- (-5215.235) (-5224.205) [-5211.847] (-5217.651) * (-5232.263) [-5213.017] (-5222.375) (-5225.402) -- 0:38:27

      Average standard deviation of split frequencies: 0.001460

      2076000 -- [-5218.319] (-5213.431) (-5220.957) (-5227.904) * (-5219.272) [-5211.115] (-5224.538) (-5221.133) -- 0:38:27
      2077000 -- (-5209.228) [-5207.586] (-5222.381) (-5231.319) * [-5213.275] (-5219.385) (-5227.263) (-5217.936) -- 0:38:26
      2078000 -- (-5209.437) [-5215.407] (-5230.061) (-5239.978) * (-5220.916) (-5228.945) (-5222.775) [-5218.658] -- 0:38:26
      2079000 -- [-5208.025] (-5207.381) (-5221.896) (-5224.088) * [-5223.246] (-5220.380) (-5226.977) (-5219.845) -- 0:38:24
      2080000 -- (-5227.893) (-5219.337) (-5216.461) [-5218.567] * (-5229.526) [-5226.831] (-5230.635) (-5220.450) -- 0:38:23

      Average standard deviation of split frequencies: 0.001456

      2081000 -- [-5216.053] (-5234.863) (-5228.380) (-5225.141) * (-5215.381) (-5214.877) (-5233.194) [-5207.926] -- 0:38:23
      2082000 -- (-5210.781) (-5232.210) (-5219.568) [-5218.121] * [-5213.486] (-5214.327) (-5218.647) (-5224.773) -- 0:38:22
      2083000 -- [-5213.716] (-5227.001) (-5218.516) (-5215.674) * [-5218.245] (-5226.587) (-5230.380) (-5222.723) -- 0:38:22
      2084000 -- (-5233.190) (-5217.213) [-5218.780] (-5222.858) * [-5218.990] (-5226.132) (-5223.319) (-5222.056) -- 0:38:21
      2085000 -- [-5210.613] (-5217.748) (-5223.990) (-5224.796) * (-5220.491) (-5219.967) [-5215.494] (-5213.047) -- 0:38:19

      Average standard deviation of split frequencies: 0.001259

      2086000 -- (-5219.855) [-5221.371] (-5222.585) (-5244.639) * (-5216.774) [-5217.862] (-5226.563) (-5221.846) -- 0:38:19
      2087000 -- (-5212.877) [-5222.176] (-5229.957) (-5226.493) * (-5220.215) (-5224.490) [-5221.650] (-5225.539) -- 0:38:18
      2088000 -- (-5239.283) (-5219.275) [-5214.332] (-5213.106) * (-5218.368) (-5225.272) (-5227.644) [-5219.143] -- 0:38:18
      2089000 -- (-5224.174) [-5212.740] (-5222.310) (-5219.860) * (-5230.683) (-5218.933) [-5224.759] (-5209.628) -- 0:38:17
      2090000 -- (-5223.437) (-5218.721) [-5217.031] (-5214.430) * (-5233.637) [-5220.712] (-5228.903) (-5216.379) -- 0:38:15

      Average standard deviation of split frequencies: 0.001223

      2091000 -- [-5212.170] (-5220.634) (-5225.928) (-5219.475) * (-5218.635) [-5220.158] (-5219.108) (-5222.628) -- 0:38:15
      2092000 -- [-5214.725] (-5239.288) (-5219.020) (-5220.390) * (-5239.231) (-5218.922) (-5213.048) [-5218.891] -- 0:38:14
      2093000 -- (-5218.399) [-5224.819] (-5216.968) (-5223.299) * (-5231.874) (-5233.834) (-5224.952) [-5212.110] -- 0:38:14
      2094000 -- [-5215.009] (-5219.447) (-5222.937) (-5217.206) * (-5234.797) (-5239.289) (-5236.645) [-5213.086] -- 0:38:13
      2095000 -- (-5216.254) (-5235.852) (-5218.158) [-5211.654] * (-5222.365) (-5231.720) [-5212.751] (-5228.019) -- 0:38:12

      Average standard deviation of split frequencies: 0.001092

      2096000 -- [-5207.791] (-5226.521) (-5219.359) (-5218.141) * [-5212.892] (-5213.866) (-5227.123) (-5228.235) -- 0:38:11
      2097000 -- (-5220.313) (-5214.641) (-5223.785) [-5215.086] * (-5225.796) (-5213.399) [-5212.265] (-5229.334) -- 0:38:11
      2098000 -- (-5214.139) (-5230.872) [-5219.529] (-5232.346) * (-5233.254) [-5212.350] (-5209.442) (-5214.606) -- 0:38:10
      2099000 -- [-5213.652] (-5218.594) (-5214.720) (-5223.997) * [-5215.402] (-5220.630) (-5221.053) (-5225.606) -- 0:38:10
      2100000 -- [-5221.275] (-5230.410) (-5220.522) (-5222.872) * [-5216.519] (-5211.207) (-5221.792) (-5220.447) -- 0:38:08

      Average standard deviation of split frequencies: 0.001122

      2101000 -- (-5227.925) (-5225.723) [-5213.624] (-5223.476) * (-5227.940) (-5211.319) [-5214.230] (-5219.753) -- 0:38:07
      2102000 -- (-5215.737) (-5223.156) (-5220.146) [-5214.785] * (-5221.397) (-5218.085) (-5228.613) [-5214.425] -- 0:38:07
      2103000 -- (-5215.810) (-5219.105) [-5216.286] (-5230.901) * (-5220.559) [-5210.931] (-5244.846) (-5226.718) -- 0:38:06
      2104000 -- [-5216.216] (-5219.543) (-5220.599) (-5224.972) * (-5222.066) [-5213.543] (-5226.711) (-5217.099) -- 0:38:06
      2105000 -- (-5216.662) (-5212.896) [-5218.847] (-5220.952) * (-5222.371) (-5220.363) (-5219.444) [-5225.350] -- 0:38:04

      Average standard deviation of split frequencies: 0.001183

      2106000 -- (-5219.382) (-5220.600) [-5217.768] (-5216.189) * [-5210.990] (-5220.150) (-5219.247) (-5215.960) -- 0:38:03
      2107000 -- [-5217.591] (-5231.048) (-5222.736) (-5213.241) * (-5216.229) [-5215.533] (-5226.237) (-5219.823) -- 0:38:03
      2108000 -- [-5212.228] (-5228.295) (-5215.852) (-5210.663) * [-5220.213] (-5212.355) (-5231.766) (-5220.169) -- 0:38:02
      2109000 -- (-5223.060) (-5217.339) (-5232.028) [-5213.087] * (-5216.274) [-5219.527] (-5235.948) (-5222.934) -- 0:38:00
      2110000 -- (-5219.935) (-5217.980) (-5215.394) [-5211.009] * (-5214.872) (-5223.538) (-5224.734) [-5219.841] -- 0:38:00

      Average standard deviation of split frequencies: 0.001148

      2111000 -- (-5226.763) (-5225.247) [-5218.279] (-5222.653) * (-5241.538) [-5216.138] (-5219.552) (-5226.575) -- 0:37:59
      2112000 -- (-5223.256) (-5211.904) [-5209.041] (-5223.769) * (-5215.818) (-5226.957) [-5220.713] (-5222.838) -- 0:37:59
      2113000 -- (-5213.391) [-5220.202] (-5220.558) (-5229.222) * [-5223.917] (-5222.170) (-5214.969) (-5212.636) -- 0:37:58
      2114000 -- (-5219.506) (-5233.965) [-5212.244] (-5241.758) * (-5232.531) (-5211.112) [-5217.631] (-5225.969) -- 0:37:57
      2115000 -- [-5216.425] (-5227.570) (-5224.640) (-5227.457) * (-5212.360) (-5211.769) (-5221.041) [-5212.083] -- 0:37:56

      Average standard deviation of split frequencies: 0.001050

      2116000 -- (-5241.314) (-5222.279) [-5218.540] (-5226.664) * (-5211.183) (-5225.067) [-5218.255] (-5225.280) -- 0:37:56
      2117000 -- (-5222.329) (-5215.252) [-5213.049] (-5218.748) * (-5216.320) (-5223.231) [-5215.978] (-5219.259) -- 0:37:55
      2118000 -- (-5224.038) [-5216.328] (-5230.815) (-5215.383) * (-5219.519) (-5221.573) (-5220.622) [-5216.565] -- 0:37:53
      2119000 -- [-5210.275] (-5216.257) (-5223.018) (-5214.362) * (-5217.945) (-5228.939) [-5212.407] (-5227.068) -- 0:37:53
      2120000 -- [-5213.847] (-5229.241) (-5235.442) (-5221.518) * (-5222.458) (-5220.602) [-5217.831] (-5237.471) -- 0:37:52

      Average standard deviation of split frequencies: 0.001111

      2121000 -- (-5213.660) [-5214.174] (-5225.787) (-5221.880) * (-5226.341) (-5217.095) [-5225.564] (-5242.307) -- 0:37:52
      2122000 -- (-5210.412) (-5225.440) (-5228.255) [-5219.588] * (-5217.126) (-5222.292) (-5222.911) [-5213.417] -- 0:37:51
      2123000 -- (-5224.315) (-5218.925) (-5221.253) [-5216.768] * (-5215.528) (-5227.049) [-5216.617] (-5222.872) -- 0:37:49
      2124000 -- [-5211.691] (-5223.011) (-5216.268) (-5219.366) * [-5210.183] (-5227.464) (-5221.776) (-5224.008) -- 0:37:49
      2125000 -- (-5223.412) (-5223.507) [-5215.673] (-5225.020) * (-5225.138) [-5223.295] (-5220.239) (-5220.698) -- 0:37:48

      Average standard deviation of split frequencies: 0.001267

      2126000 -- (-5213.405) (-5218.328) (-5214.658) [-5222.512] * (-5220.997) (-5220.405) [-5219.037] (-5219.946) -- 0:37:48
      2127000 -- (-5227.707) (-5222.765) (-5217.591) [-5219.773] * (-5222.203) (-5226.697) (-5222.582) [-5216.896] -- 0:37:47
      2128000 -- [-5220.866] (-5221.844) (-5211.883) (-5219.452) * (-5219.585) (-5234.394) (-5215.195) [-5228.786] -- 0:37:46
      2129000 -- [-5222.397] (-5220.891) (-5214.365) (-5230.887) * (-5219.006) (-5223.434) [-5213.643] (-5230.133) -- 0:37:45
      2130000 -- (-5216.704) (-5223.249) (-5220.277) [-5219.183] * (-5216.534) (-5221.345) [-5210.324] (-5230.424) -- 0:37:45

      Average standard deviation of split frequencies: 0.001200

      2131000 -- (-5224.659) (-5224.703) [-5210.347] (-5209.546) * (-5215.424) (-5222.073) (-5229.025) [-5216.083] -- 0:37:44
      2132000 -- (-5222.031) (-5224.425) [-5210.816] (-5222.656) * [-5217.074] (-5231.394) (-5236.434) (-5218.412) -- 0:37:42
      2133000 -- (-5233.350) (-5224.371) (-5225.142) [-5216.549] * (-5219.340) [-5217.486] (-5237.105) (-5212.247) -- 0:37:42
      2134000 -- (-5215.672) [-5207.354] (-5214.407) (-5219.691) * (-5217.296) [-5219.452] (-5220.575) (-5215.649) -- 0:37:41
      2135000 -- (-5230.179) [-5206.290] (-5217.247) (-5218.771) * [-5225.643] (-5227.040) (-5231.489) (-5215.046) -- 0:37:41

      Average standard deviation of split frequencies: 0.001135

      2136000 -- (-5223.455) (-5222.752) [-5218.013] (-5224.602) * (-5211.991) [-5222.055] (-5218.357) (-5217.449) -- 0:37:40
      2137000 -- (-5227.212) (-5210.995) [-5214.911] (-5227.693) * [-5217.246] (-5216.877) (-5211.783) (-5219.159) -- 0:37:38
      2138000 -- (-5219.850) (-5225.674) [-5215.344] (-5229.433) * (-5224.283) (-5214.323) [-5216.769] (-5220.128) -- 0:37:38
      2139000 -- [-5213.760] (-5217.652) (-5215.942) (-5227.382) * (-5221.737) (-5217.045) [-5212.214] (-5217.597) -- 0:37:37
      2140000 -- [-5210.958] (-5216.714) (-5217.067) (-5215.003) * (-5227.408) [-5214.786] (-5223.082) (-5223.640) -- 0:37:37

      Average standard deviation of split frequencies: 0.001195

      2141000 -- (-5223.654) (-5224.355) (-5222.318) [-5212.701] * [-5211.424] (-5215.755) (-5229.602) (-5231.001) -- 0:37:35
      2142000 -- (-5222.980) (-5211.523) (-5220.114) [-5218.992] * [-5215.608] (-5225.369) (-5224.165) (-5214.320) -- 0:37:34
      2143000 -- (-5217.024) (-5213.453) [-5211.401] (-5214.247) * [-5214.696] (-5226.930) (-5223.218) (-5218.194) -- 0:37:34
      2144000 -- (-5222.200) (-5215.196) [-5216.867] (-5206.891) * (-5221.520) (-5236.073) (-5227.792) [-5221.032] -- 0:37:33
      2145000 -- [-5217.289] (-5220.356) (-5223.613) (-5221.860) * (-5225.682) [-5216.048] (-5222.731) (-5219.680) -- 0:37:33

      Average standard deviation of split frequencies: 0.001035

      2146000 -- (-5232.171) (-5219.554) (-5221.873) [-5221.226] * [-5215.996] (-5230.354) (-5236.123) (-5218.929) -- 0:37:31
      2147000 -- (-5214.734) (-5218.982) [-5214.316] (-5221.651) * (-5217.256) (-5222.123) (-5228.296) [-5216.216] -- 0:37:31
      2148000 -- (-5220.180) [-5213.220] (-5216.098) (-5212.014) * (-5219.516) [-5215.073] (-5224.361) (-5214.319) -- 0:37:30
      2149000 -- (-5216.453) (-5224.012) (-5216.920) [-5216.272] * (-5218.466) [-5224.551] (-5221.315) (-5214.623) -- 0:37:30
      2150000 -- (-5217.522) (-5222.430) [-5215.727] (-5217.387) * (-5216.474) (-5226.875) (-5225.497) [-5215.933] -- 0:37:28

      Average standard deviation of split frequencies: 0.001095

      2151000 -- [-5216.754] (-5221.497) (-5214.827) (-5224.825) * (-5224.172) [-5219.477] (-5224.155) (-5227.393) -- 0:37:27
      2152000 -- (-5218.007) [-5219.926] (-5209.866) (-5221.531) * (-5219.934) (-5208.968) (-5217.692) [-5213.814] -- 0:37:27
      2153000 -- [-5213.157] (-5214.170) (-5207.979) (-5230.348) * (-5221.338) (-5221.743) (-5225.073) [-5207.332] -- 0:37:26
      2154000 -- [-5217.111] (-5220.578) (-5221.164) (-5221.431) * [-5219.904] (-5233.855) (-5233.082) (-5228.677) -- 0:37:26
      2155000 -- [-5212.939] (-5220.305) (-5217.796) (-5215.446) * [-5215.648] (-5234.975) (-5222.598) (-5233.050) -- 0:37:24

      Average standard deviation of split frequencies: 0.001218

      2156000 -- (-5221.733) (-5237.264) (-5223.993) [-5217.178] * (-5225.303) [-5224.452] (-5219.819) (-5217.389) -- 0:37:23
      2157000 -- (-5224.112) [-5216.899] (-5230.327) (-5221.968) * [-5215.670] (-5219.188) (-5219.286) (-5228.944) -- 0:37:23
      2158000 -- (-5230.923) (-5217.849) (-5215.877) [-5223.262] * (-5228.140) (-5229.508) [-5212.507] (-5227.536) -- 0:37:22
      2159000 -- (-5229.457) (-5218.189) (-5213.442) [-5206.985] * [-5212.107] (-5227.207) (-5219.860) (-5210.532) -- 0:37:22
      2160000 -- (-5225.577) (-5220.648) [-5217.916] (-5224.891) * (-5216.724) [-5224.252] (-5218.258) (-5216.610) -- 0:37:20

      Average standard deviation of split frequencies: 0.001059

      2161000 -- (-5219.508) [-5215.415] (-5221.511) (-5210.305) * (-5221.315) (-5240.414) (-5223.621) [-5213.989] -- 0:37:19
      2162000 -- [-5214.446] (-5217.927) (-5228.056) (-5215.287) * (-5228.454) (-5228.812) (-5217.741) [-5215.354] -- 0:37:19
      2163000 -- (-5227.224) [-5212.103] (-5218.520) (-5219.275) * (-5218.019) (-5229.082) (-5227.707) [-5215.133] -- 0:37:18
      2164000 -- (-5215.312) [-5220.204] (-5217.362) (-5212.258) * [-5211.434] (-5214.214) (-5218.328) (-5219.820) -- 0:37:17
      2165000 -- [-5217.985] (-5237.867) (-5213.205) (-5221.456) * [-5208.698] (-5221.244) (-5225.335) (-5223.383) -- 0:37:16

      Average standard deviation of split frequencies: 0.000995

      2166000 -- (-5232.072) [-5211.778] (-5222.666) (-5218.253) * (-5221.519) [-5226.164] (-5223.031) (-5219.615) -- 0:37:16
      2167000 -- (-5222.468) [-5214.504] (-5218.619) (-5215.581) * [-5222.120] (-5227.847) (-5225.311) (-5220.051) -- 0:37:15
      2168000 -- [-5224.296] (-5220.699) (-5226.921) (-5214.454) * (-5227.146) (-5217.915) [-5215.382] (-5214.975) -- 0:37:15
      2169000 -- (-5217.882) (-5221.617) (-5227.331) [-5220.619] * (-5231.936) (-5218.391) (-5214.950) [-5209.000] -- 0:37:13
      2170000 -- (-5209.774) (-5214.038) (-5227.721) [-5221.523] * (-5227.823) (-5221.320) (-5227.227) [-5218.312] -- 0:37:12

      Average standard deviation of split frequencies: 0.000930

      2171000 -- (-5213.484) (-5218.364) (-5219.884) [-5217.666] * (-5228.557) (-5217.078) (-5215.804) [-5223.033] -- 0:37:12
      2172000 -- [-5217.083] (-5226.434) (-5223.752) (-5213.630) * [-5212.707] (-5225.910) (-5220.952) (-5226.316) -- 0:37:11
      2173000 -- (-5221.480) [-5221.854] (-5215.578) (-5215.491) * (-5227.948) (-5212.656) [-5211.339] (-5215.329) -- 0:37:09
      2174000 -- (-5227.070) (-5216.596) (-5213.175) [-5209.756] * (-5218.157) (-5220.411) (-5223.373) [-5215.356] -- 0:37:09
      2175000 -- (-5212.459) (-5214.803) (-5221.913) [-5220.980] * (-5230.062) [-5217.219] (-5225.898) (-5215.957) -- 0:37:08

      Average standard deviation of split frequencies: 0.000928

      2176000 -- (-5230.296) (-5221.757) [-5213.201] (-5220.439) * [-5221.328] (-5222.035) (-5224.484) (-5211.715) -- 0:37:08
      2177000 -- (-5218.113) [-5207.608] (-5224.960) (-5222.414) * (-5217.118) (-5228.120) (-5216.777) [-5223.117] -- 0:37:07
      2178000 -- (-5209.081) (-5211.670) [-5221.709] (-5224.246) * [-5220.718] (-5221.007) (-5217.788) (-5209.506) -- 0:37:05
      2179000 -- (-5212.844) (-5210.421) [-5213.329] (-5217.038) * [-5215.701] (-5229.473) (-5210.775) (-5220.634) -- 0:37:05
      2180000 -- (-5222.655) (-5210.060) [-5212.325] (-5217.018) * (-5216.518) (-5208.026) [-5214.682] (-5231.686) -- 0:37:04

      Average standard deviation of split frequencies: 0.000895

      2181000 -- (-5233.385) [-5215.970] (-5224.174) (-5214.660) * (-5226.671) (-5221.181) (-5229.559) [-5220.393] -- 0:37:04
      2182000 -- (-5217.927) (-5225.712) [-5219.785] (-5222.537) * (-5231.722) (-5222.259) [-5221.848] (-5218.695) -- 0:37:02
      2183000 -- [-5216.184] (-5216.660) (-5222.842) (-5214.990) * (-5224.493) [-5213.554] (-5224.652) (-5223.332) -- 0:37:02
      2184000 -- (-5221.140) (-5212.274) (-5217.964) [-5219.683] * (-5229.168) (-5229.759) (-5221.509) [-5214.799] -- 0:37:01
      2185000 -- (-5239.584) (-5222.881) (-5209.699) [-5211.807] * (-5216.733) (-5212.286) [-5221.373] (-5224.080) -- 0:37:01

      Average standard deviation of split frequencies: 0.001047

      2186000 -- (-5221.086) (-5217.372) (-5216.327) [-5215.992] * (-5228.711) [-5212.231] (-5212.121) (-5231.741) -- 0:37:00
      2187000 -- [-5215.230] (-5227.617) (-5220.567) (-5215.072) * (-5221.908) [-5215.363] (-5230.113) (-5219.485) -- 0:36:58
      2188000 -- [-5216.378] (-5228.818) (-5226.316) (-5213.266) * [-5214.341] (-5223.354) (-5223.930) (-5223.541) -- 0:36:58
      2189000 -- [-5214.371] (-5217.475) (-5220.480) (-5225.752) * [-5218.558] (-5217.815) (-5219.723) (-5229.723) -- 0:36:57
      2190000 -- (-5219.579) (-5216.393) (-5233.916) [-5219.932] * (-5218.890) (-5217.338) (-5226.632) [-5214.903] -- 0:36:57

      Average standard deviation of split frequencies: 0.000983

      2191000 -- (-5234.622) [-5214.749] (-5225.651) (-5215.748) * (-5226.868) [-5218.882] (-5221.238) (-5230.009) -- 0:36:56
      2192000 -- (-5217.881) [-5211.475] (-5222.969) (-5221.683) * (-5223.184) [-5218.554] (-5219.619) (-5209.905) -- 0:36:54
      2193000 -- (-5210.654) [-5219.096] (-5223.203) (-5221.909) * (-5216.422) (-5219.370) (-5218.802) [-5226.222] -- 0:36:54
      2194000 -- (-5222.812) (-5217.891) [-5217.456] (-5220.544) * (-5220.997) (-5212.153) [-5230.139] (-5217.534) -- 0:36:53
      2195000 -- [-5226.053] (-5220.214) (-5223.890) (-5219.667) * (-5229.995) (-5218.073) (-5229.663) [-5227.320] -- 0:36:53

      Average standard deviation of split frequencies: 0.001043

      2196000 -- (-5224.875) (-5214.925) [-5209.617] (-5224.503) * (-5219.137) (-5222.043) (-5220.721) [-5223.149] -- 0:36:51
      2197000 -- [-5209.720] (-5215.396) (-5222.119) (-5228.756) * (-5213.533) (-5213.079) [-5222.151] (-5235.506) -- 0:36:51
      2198000 -- (-5219.782) [-5222.441] (-5218.048) (-5219.999) * (-5215.180) (-5213.475) [-5219.954] (-5234.629) -- 0:36:50
      2199000 -- (-5222.885) (-5245.760) (-5212.081) [-5218.220] * (-5218.493) [-5210.054] (-5223.092) (-5227.607) -- 0:36:49
      2200000 -- (-5219.343) (-5226.751) [-5216.760] (-5223.839) * [-5215.425] (-5211.818) (-5234.140) (-5228.937) -- 0:36:49

      Average standard deviation of split frequencies: 0.000826

      2201000 -- (-5228.942) [-5212.639] (-5221.319) (-5239.754) * [-5219.737] (-5217.002) (-5222.783) (-5232.263) -- 0:36:47
      2202000 -- [-5225.226] (-5226.022) (-5220.678) (-5219.970) * [-5214.253] (-5229.038) (-5225.758) (-5221.556) -- 0:36:47
      2203000 -- (-5221.020) (-5214.610) (-5228.044) [-5220.297] * (-5219.911) [-5209.525] (-5215.579) (-5226.842) -- 0:36:46
      2204000 -- (-5223.771) (-5222.916) (-5223.714) [-5214.974] * (-5226.861) [-5217.441] (-5230.236) (-5213.471) -- 0:36:46
      2205000 -- (-5225.145) (-5221.303) (-5216.927) [-5209.805] * [-5231.773] (-5219.860) (-5218.459) (-5226.114) -- 0:36:45

      Average standard deviation of split frequencies: 0.000824

      2206000 -- (-5227.387) (-5219.463) [-5213.762] (-5221.991) * [-5218.668] (-5220.287) (-5217.942) (-5218.388) -- 0:36:45
      2207000 -- (-5220.454) (-5222.520) [-5215.831] (-5227.467) * (-5223.661) (-5213.725) [-5215.797] (-5222.766) -- 0:36:43
      2208000 -- [-5213.031] (-5222.010) (-5221.366) (-5231.644) * (-5217.360) (-5215.434) (-5222.553) [-5212.566] -- 0:36:42
      2209000 -- [-5216.401] (-5227.716) (-5225.245) (-5218.881) * [-5221.507] (-5220.354) (-5223.749) (-5230.831) -- 0:36:42
      2210000 -- [-5213.018] (-5219.820) (-5224.026) (-5216.137) * (-5207.725) (-5221.489) (-5225.377) [-5222.860] -- 0:36:41

      Average standard deviation of split frequencies: 0.000852

      2211000 -- (-5232.562) [-5212.980] (-5224.986) (-5224.762) * (-5217.662) [-5223.451] (-5219.289) (-5217.282) -- 0:36:41
      2212000 -- (-5224.814) (-5215.575) (-5217.871) [-5213.402] * (-5224.785) [-5214.249] (-5219.398) (-5211.770) -- 0:36:39
      2213000 -- (-5230.290) (-5222.509) [-5217.753] (-5228.113) * [-5221.235] (-5224.924) (-5230.618) (-5216.904) -- 0:36:38
      2214000 -- [-5216.854] (-5215.347) (-5218.092) (-5220.053) * [-5221.552] (-5229.969) (-5218.762) (-5208.753) -- 0:36:38
      2215000 -- (-5223.060) (-5222.531) [-5229.248] (-5214.046) * (-5218.541) (-5216.348) [-5221.044] (-5218.194) -- 0:36:37

      Average standard deviation of split frequencies: 0.000699

      2216000 -- (-5223.475) (-5227.494) (-5217.505) [-5212.997] * (-5221.044) (-5223.343) [-5230.708] (-5216.843) -- 0:36:36
      2217000 -- (-5234.869) [-5207.124] (-5221.432) (-5216.712) * [-5221.338] (-5229.308) (-5214.648) (-5218.862) -- 0:36:35
      2218000 -- (-5225.652) [-5206.620] (-5214.499) (-5218.105) * (-5213.257) (-5206.150) (-5225.562) [-5218.198] -- 0:36:34
      2219000 -- (-5225.964) [-5211.493] (-5220.397) (-5214.546) * (-5226.536) (-5221.877) (-5223.699) [-5215.428] -- 0:36:34
      2220000 -- (-5220.721) [-5218.876] (-5215.637) (-5218.597) * (-5224.824) (-5222.729) [-5213.782] (-5217.812) -- 0:36:33

      Average standard deviation of split frequencies: 0.000788

      2221000 -- (-5233.413) [-5218.453] (-5226.075) (-5215.577) * [-5212.851] (-5221.031) (-5221.743) (-5224.410) -- 0:36:32
      2222000 -- (-5232.794) (-5239.325) (-5213.307) [-5218.819] * (-5225.297) (-5225.888) (-5213.885) [-5215.952] -- 0:36:31
      2223000 -- (-5215.682) (-5214.889) [-5211.879] (-5213.134) * (-5226.545) (-5219.215) [-5215.896] (-5225.078) -- 0:36:31
      2224000 -- (-5215.917) (-5232.572) [-5211.219] (-5211.852) * (-5215.696) [-5225.802] (-5219.268) (-5215.095) -- 0:36:30
      2225000 -- [-5217.339] (-5217.916) (-5225.896) (-5217.502) * [-5211.333] (-5213.367) (-5210.668) (-5227.314) -- 0:36:30

      Average standard deviation of split frequencies: 0.000817

      2226000 -- (-5223.496) (-5212.792) (-5217.196) [-5222.706] * (-5222.077) [-5213.287] (-5220.168) (-5223.822) -- 0:36:28
      2227000 -- [-5218.259] (-5231.455) (-5221.022) (-5217.424) * (-5216.211) [-5214.640] (-5226.706) (-5230.505) -- 0:36:27
      2228000 -- [-5221.911] (-5218.377) (-5223.439) (-5213.717) * (-5223.923) (-5223.277) (-5218.390) [-5219.672] -- 0:36:27
      2229000 -- (-5222.381) (-5216.928) [-5216.076] (-5228.083) * (-5226.061) (-5220.967) [-5219.518] (-5220.968) -- 0:36:26
      2230000 -- [-5215.028] (-5221.468) (-5219.408) (-5218.891) * (-5222.863) (-5222.103) (-5223.906) [-5216.410] -- 0:36:26

      Average standard deviation of split frequencies: 0.000815

      2231000 -- [-5212.223] (-5217.054) (-5224.200) (-5220.483) * [-5219.882] (-5228.779) (-5225.259) (-5233.684) -- 0:36:24
      2232000 -- [-5220.943] (-5224.571) (-5220.138) (-5228.028) * [-5213.963] (-5223.853) (-5228.703) (-5227.657) -- 0:36:23
      2233000 -- (-5224.895) [-5210.189] (-5223.537) (-5221.251) * [-5220.605] (-5217.796) (-5236.291) (-5227.166) -- 0:36:23
      2234000 -- (-5220.452) (-5221.128) [-5208.342] (-5221.309) * [-5215.960] (-5216.328) (-5216.980) (-5209.110) -- 0:36:22
      2235000 -- (-5235.827) (-5211.329) (-5224.607) [-5210.622] * [-5214.823] (-5230.743) (-5225.951) (-5214.375) -- 0:36:22

      Average standard deviation of split frequencies: 0.000783

      2236000 -- [-5220.755] (-5219.207) (-5228.505) (-5226.427) * [-5219.847] (-5221.422) (-5225.655) (-5216.536) -- 0:36:20
      2237000 -- (-5213.928) (-5212.780) (-5232.119) [-5211.659] * (-5225.335) (-5222.403) (-5226.061) [-5207.215] -- 0:36:20
      2238000 -- (-5211.242) (-5224.052) (-5225.383) [-5214.447] * [-5211.754] (-5232.016) (-5226.733) (-5216.695) -- 0:36:19
      2239000 -- (-5218.108) [-5216.086] (-5220.672) (-5230.721) * [-5217.975] (-5219.752) (-5216.236) (-5218.368) -- 0:36:18
      2240000 -- (-5229.268) (-5227.087) [-5222.284] (-5221.463) * (-5223.850) [-5218.925] (-5222.458) (-5222.884) -- 0:36:17

      Average standard deviation of split frequencies: 0.000811

      2241000 -- (-5232.787) (-5221.177) [-5218.345] (-5216.486) * (-5215.309) [-5213.786] (-5218.642) (-5221.044) -- 0:36:16
      2242000 -- (-5216.408) (-5233.122) (-5217.369) [-5218.938] * (-5219.853) [-5209.287] (-5220.188) (-5224.802) -- 0:36:16
      2243000 -- [-5211.355] (-5222.297) (-5217.848) (-5227.837) * (-5223.029) (-5211.373) [-5213.873] (-5225.711) -- 0:36:15
      2244000 -- (-5218.511) (-5222.090) (-5227.265) [-5212.175] * (-5225.208) [-5210.051] (-5226.590) (-5222.949) -- 0:36:15
      2245000 -- [-5211.474] (-5230.648) (-5220.867) (-5206.960) * (-5221.053) (-5211.542) [-5208.923] (-5232.489) -- 0:36:13

      Average standard deviation of split frequencies: 0.000929

      2246000 -- (-5216.548) (-5223.678) (-5221.348) [-5206.305] * (-5245.654) [-5218.102] (-5226.587) (-5214.415) -- 0:36:12
      2247000 -- [-5217.050] (-5219.913) (-5223.336) (-5222.280) * (-5220.888) (-5214.149) (-5222.570) [-5209.494] -- 0:36:12
      2248000 -- (-5216.230) (-5228.521) (-5223.705) [-5221.115] * (-5217.664) (-5225.561) (-5217.228) [-5217.303] -- 0:36:11
      2249000 -- (-5228.174) [-5211.055] (-5223.091) (-5213.255) * (-5224.009) [-5218.368] (-5221.248) (-5220.617) -- 0:36:09
      2250000 -- (-5211.467) [-5224.296] (-5228.911) (-5226.255) * [-5225.236] (-5229.210) (-5227.195) (-5218.443) -- 0:36:09

      Average standard deviation of split frequencies: 0.001017

      2251000 -- (-5224.079) (-5213.076) [-5215.224] (-5215.843) * (-5227.234) (-5229.285) [-5213.344] (-5227.681) -- 0:36:08
      2252000 -- (-5221.267) [-5224.855] (-5224.325) (-5230.620) * (-5228.517) [-5212.983] (-5214.710) (-5217.571) -- 0:36:08
      2253000 -- [-5225.065] (-5220.218) (-5217.703) (-5214.099) * (-5214.591) (-5208.885) [-5222.198] (-5219.461) -- 0:36:07
      2254000 -- [-5212.165] (-5216.140) (-5212.998) (-5213.224) * (-5209.244) (-5217.734) [-5210.978] (-5227.673) -- 0:36:06
      2255000 -- (-5227.916) [-5211.679] (-5213.120) (-5222.410) * (-5215.481) [-5210.200] (-5214.918) (-5223.734) -- 0:36:05

      Average standard deviation of split frequencies: 0.001164

      2256000 -- (-5227.167) (-5222.577) [-5223.848] (-5222.586) * (-5226.684) (-5226.598) [-5214.708] (-5220.123) -- 0:36:05
      2257000 -- (-5223.878) [-5231.471] (-5222.651) (-5219.622) * (-5225.931) (-5225.796) (-5213.844) [-5219.787] -- 0:36:04
      2258000 -- [-5225.433] (-5226.384) (-5220.979) (-5219.792) * (-5216.465) (-5214.572) (-5217.887) [-5219.910] -- 0:36:03
      2259000 -- (-5217.003) (-5214.146) (-5221.936) [-5218.223] * (-5217.614) (-5226.110) (-5219.859) [-5226.804] -- 0:36:02
      2260000 -- (-5235.196) (-5221.475) (-5219.942) [-5218.449] * (-5210.588) (-5228.238) [-5210.344] (-5223.958) -- 0:36:01

      Average standard deviation of split frequencies: 0.000983

      2261000 -- (-5222.540) (-5228.905) (-5224.409) [-5222.187] * (-5222.393) [-5217.049] (-5214.006) (-5212.319) -- 0:36:01
      2262000 -- [-5225.362] (-5219.114) (-5218.751) (-5218.523) * (-5222.410) (-5220.422) (-5227.366) [-5219.061] -- 0:36:00
      2263000 -- (-5225.125) [-5216.489] (-5217.160) (-5223.994) * (-5241.376) (-5211.290) [-5209.986] (-5233.078) -- 0:35:58
      2264000 -- (-5225.552) [-5220.630] (-5233.981) (-5224.144) * (-5225.713) (-5226.320) [-5218.145] (-5224.342) -- 0:35:58
      2265000 -- (-5229.237) (-5226.785) [-5229.378] (-5209.673) * (-5215.465) (-5230.585) (-5210.635) [-5208.944] -- 0:35:57

      Average standard deviation of split frequencies: 0.000921

      2266000 -- (-5213.392) [-5210.264] (-5219.223) (-5221.014) * (-5210.659) (-5212.887) (-5233.863) [-5220.175] -- 0:35:57
      2267000 -- [-5226.191] (-5214.826) (-5221.404) (-5220.056) * (-5224.997) [-5216.395] (-5231.620) (-5227.240) -- 0:35:56
      2268000 -- (-5221.333) (-5225.630) [-5214.357] (-5221.585) * [-5230.241] (-5234.407) (-5215.873) (-5223.443) -- 0:35:55
      2269000 -- (-5221.980) [-5217.913] (-5215.155) (-5221.420) * (-5228.856) (-5212.054) (-5225.467) [-5214.649] -- 0:35:54
      2270000 -- (-5229.653) (-5217.449) (-5217.030) [-5212.327] * [-5225.069] (-5214.523) (-5223.379) (-5219.674) -- 0:35:53

      Average standard deviation of split frequencies: 0.000949

      2271000 -- [-5214.870] (-5214.686) (-5218.828) (-5224.217) * (-5217.428) (-5221.665) (-5221.438) [-5213.202] -- 0:35:53
      2272000 -- (-5224.794) [-5214.813] (-5221.369) (-5225.575) * (-5227.796) (-5225.699) (-5216.462) [-5216.772] -- 0:35:51
      2273000 -- (-5212.184) (-5210.105) (-5219.791) [-5222.262] * (-5228.588) (-5229.378) (-5211.924) [-5214.533] -- 0:35:51
      2274000 -- [-5218.292] (-5214.189) (-5218.850) (-5214.998) * [-5223.093] (-5211.867) (-5224.367) (-5207.779) -- 0:35:50
      2275000 -- (-5226.282) [-5218.294] (-5219.381) (-5219.599) * (-5227.932) [-5208.700] (-5224.147) (-5221.750) -- 0:35:50

      Average standard deviation of split frequencies: 0.001036

      2276000 -- (-5215.585) [-5212.676] (-5228.644) (-5222.196) * (-5224.468) [-5212.654] (-5220.659) (-5229.388) -- 0:35:49
      2277000 -- (-5221.465) (-5211.937) (-5219.353) [-5210.764] * (-5229.279) (-5224.340) [-5218.532] (-5215.245) -- 0:35:47
      2278000 -- (-5229.796) (-5214.931) [-5221.560] (-5213.677) * (-5216.315) (-5214.351) (-5228.893) [-5224.126] -- 0:35:47
      2279000 -- (-5216.749) (-5219.743) [-5217.342] (-5213.901) * (-5227.258) (-5211.436) [-5214.078] (-5222.658) -- 0:35:46
      2280000 -- (-5206.972) (-5227.591) (-5212.361) [-5211.964] * (-5223.586) (-5232.211) (-5217.063) [-5217.708] -- 0:35:46

      Average standard deviation of split frequencies: 0.001033

      2281000 -- (-5211.922) (-5226.232) [-5219.155] (-5221.085) * (-5211.839) [-5215.716] (-5221.996) (-5209.038) -- 0:35:44
      2282000 -- [-5211.327] (-5221.893) (-5215.984) (-5211.028) * (-5222.317) (-5231.265) [-5215.458] (-5226.752) -- 0:35:43
      2283000 -- (-5219.036) (-5232.326) (-5217.459) [-5213.717] * (-5228.021) (-5213.280) [-5208.553] (-5220.854) -- 0:35:43
      2284000 -- (-5210.516) (-5238.410) (-5217.920) [-5213.243] * (-5219.913) (-5222.974) [-5214.414] (-5215.119) -- 0:35:42
      2285000 -- [-5207.294] (-5220.918) (-5216.410) (-5221.287) * (-5228.813) [-5215.543] (-5218.836) (-5215.345) -- 0:35:42

      Average standard deviation of split frequencies: 0.001119

      2286000 -- (-5218.537) (-5217.948) (-5229.041) [-5221.513] * (-5234.043) [-5228.253] (-5230.839) (-5207.999) -- 0:35:40
      2287000 -- (-5238.752) [-5213.616] (-5219.292) (-5238.336) * (-5218.251) [-5211.221] (-5218.052) (-5221.735) -- 0:35:40
      2288000 -- (-5218.707) (-5220.879) [-5221.660] (-5230.659) * (-5228.403) (-5221.802) [-5218.658] (-5223.754) -- 0:35:39
      2289000 -- (-5219.717) [-5222.277] (-5212.895) (-5221.099) * (-5221.313) [-5208.294] (-5216.361) (-5228.121) -- 0:35:38
      2290000 -- (-5219.436) (-5214.356) (-5219.778) [-5222.932] * (-5213.943) (-5228.502) (-5220.877) [-5219.620] -- 0:35:38

      Average standard deviation of split frequencies: 0.001117

      2291000 -- (-5224.035) [-5211.252] (-5218.070) (-5244.259) * (-5219.771) (-5223.682) (-5224.145) [-5218.452] -- 0:35:36
      2292000 -- [-5210.416] (-5223.777) (-5225.853) (-5227.102) * [-5220.982] (-5207.219) (-5232.254) (-5225.356) -- 0:35:36
      2293000 -- [-5209.859] (-5217.026) (-5230.691) (-5221.008) * (-5222.248) [-5213.551] (-5214.852) (-5216.533) -- 0:35:35
      2294000 -- [-5219.184] (-5221.778) (-5214.862) (-5217.595) * (-5225.837) [-5212.438] (-5226.012) (-5218.838) -- 0:35:35
      2295000 -- (-5221.244) (-5225.243) [-5218.754] (-5221.207) * [-5215.118] (-5213.965) (-5215.541) (-5218.685) -- 0:35:34

      Average standard deviation of split frequencies: 0.000997

      2296000 -- (-5220.197) (-5216.016) (-5218.819) [-5219.876] * (-5216.652) (-5219.719) (-5214.328) [-5205.557] -- 0:35:32
      2297000 -- (-5222.897) (-5223.695) (-5219.821) [-5226.403] * [-5210.013] (-5219.407) (-5216.196) (-5218.849) -- 0:35:32
      2298000 -- [-5209.254] (-5218.819) (-5235.671) (-5220.570) * (-5223.569) (-5231.182) (-5221.558) [-5215.791] -- 0:35:31
      2299000 -- (-5227.024) (-5218.086) [-5220.796] (-5217.112) * (-5224.127) [-5213.321] (-5222.881) (-5222.151) -- 0:35:31
      2300000 -- (-5215.566) (-5223.811) [-5220.100] (-5215.113) * (-5217.355) (-5216.611) [-5214.339] (-5216.915) -- 0:35:29

      Average standard deviation of split frequencies: 0.001024

      2301000 -- [-5210.932] (-5224.187) (-5224.276) (-5232.985) * (-5221.052) (-5222.599) [-5217.369] (-5216.529) -- 0:35:28
      2302000 -- [-5216.862] (-5219.975) (-5215.229) (-5220.307) * (-5236.639) [-5228.667] (-5222.128) (-5213.524) -- 0:35:28
      2303000 -- (-5219.026) (-5219.589) (-5218.806) [-5212.545] * (-5213.283) (-5231.853) (-5216.025) [-5211.170] -- 0:35:27
      2304000 -- [-5218.897] (-5219.452) (-5232.523) (-5226.754) * (-5222.899) (-5223.914) (-5221.427) [-5216.280] -- 0:35:27
      2305000 -- [-5216.767] (-5220.456) (-5230.462) (-5216.565) * [-5224.181] (-5222.702) (-5217.648) (-5222.766) -- 0:35:26

      Average standard deviation of split frequencies: 0.001022

      2306000 -- (-5220.401) (-5216.740) [-5213.690] (-5229.270) * [-5217.992] (-5225.398) (-5232.442) (-5225.734) -- 0:35:25
      2307000 -- (-5228.553) [-5214.336] (-5224.897) (-5223.686) * (-5228.121) [-5216.271] (-5216.003) (-5226.000) -- 0:35:24
      2308000 -- (-5225.770) (-5225.755) (-5207.537) [-5218.362] * (-5226.880) (-5233.157) [-5212.933] (-5212.851) -- 0:35:23
      2309000 -- [-5208.554] (-5218.547) (-5214.360) (-5214.808) * (-5216.336) (-5220.238) [-5219.461] (-5221.257) -- 0:35:23
      2310000 -- (-5229.863) (-5217.800) [-5220.082] (-5213.333) * [-5213.999] (-5213.435) (-5218.633) (-5226.930) -- 0:35:22

      Average standard deviation of split frequencies: 0.001019

      2311000 -- (-5242.402) (-5216.649) (-5218.476) [-5223.699] * [-5216.008] (-5216.386) (-5215.050) (-5228.779) -- 0:35:21
      2312000 -- (-5214.018) [-5216.769] (-5219.772) (-5229.955) * (-5238.116) [-5211.315] (-5228.350) (-5210.582) -- 0:35:20
      2313000 -- (-5229.350) (-5222.172) [-5212.021] (-5227.404) * [-5214.040] (-5219.397) (-5210.306) (-5224.786) -- 0:35:20
      2314000 -- (-5227.531) (-5217.408) [-5212.051] (-5224.039) * [-5222.737] (-5227.151) (-5218.330) (-5219.555) -- 0:35:19
      2315000 -- [-5225.197] (-5221.810) (-5223.284) (-5226.857) * [-5205.971] (-5222.086) (-5216.975) (-5212.756) -- 0:35:17

      Average standard deviation of split frequencies: 0.000960

      2316000 -- (-5226.153) [-5218.500] (-5216.740) (-5220.563) * [-5214.020] (-5221.666) (-5221.127) (-5219.023) -- 0:35:17
      2317000 -- [-5218.037] (-5225.218) (-5205.997) (-5228.480) * (-5220.260) (-5213.136) (-5236.939) [-5223.004] -- 0:35:16
      2318000 -- [-5218.961] (-5230.320) (-5216.690) (-5219.950) * (-5230.191) (-5218.529) (-5233.771) [-5220.903] -- 0:35:16
      2319000 -- (-5228.165) (-5220.793) (-5213.280) [-5220.402] * [-5217.535] (-5228.567) (-5218.426) (-5218.319) -- 0:35:15
      2320000 -- (-5228.271) (-5224.222) (-5214.961) [-5216.627] * (-5227.350) (-5213.880) [-5211.165] (-5214.977) -- 0:35:13

      Average standard deviation of split frequencies: 0.001044

      2321000 -- (-5231.606) (-5216.122) (-5220.975) [-5212.836] * (-5227.957) (-5222.395) [-5215.122] (-5215.291) -- 0:35:13
      2322000 -- (-5230.246) (-5222.120) [-5208.957] (-5213.571) * [-5221.070] (-5223.907) (-5221.441) (-5216.271) -- 0:35:12
      2323000 -- [-5212.428] (-5224.706) (-5223.738) (-5217.561) * (-5223.158) (-5223.442) [-5215.090] (-5236.466) -- 0:35:12
      2324000 -- (-5210.025) (-5219.047) [-5228.534] (-5225.167) * (-5217.003) [-5220.305] (-5217.229) (-5228.975) -- 0:35:11
      2325000 -- (-5231.154) (-5224.837) [-5212.081] (-5223.071) * (-5221.723) (-5212.373) (-5217.483) [-5209.632] -- 0:35:11

      Average standard deviation of split frequencies: 0.001100

      2326000 -- (-5226.876) (-5222.887) (-5213.958) [-5219.629] * (-5225.184) [-5211.945] (-5224.045) (-5217.231) -- 0:35:10
      2327000 -- (-5229.842) [-5216.924] (-5230.734) (-5219.710) * (-5224.090) (-5224.998) [-5212.550] (-5226.074) -- 0:35:10
      2328000 -- (-5225.223) (-5232.186) (-5227.327) [-5220.510] * [-5216.792] (-5227.828) (-5215.699) (-5213.311) -- 0:35:08
      2329000 -- [-5221.412] (-5221.790) (-5225.916) (-5223.039) * [-5223.669] (-5216.296) (-5217.290) (-5224.190) -- 0:35:07
      2330000 -- (-5223.945) (-5221.944) (-5228.099) [-5210.887] * (-5223.019) (-5233.198) (-5221.356) [-5211.895] -- 0:35:07

      Average standard deviation of split frequencies: 0.001184

      2331000 -- (-5217.124) (-5218.728) (-5228.710) [-5211.032] * (-5211.490) [-5219.876] (-5224.696) (-5214.814) -- 0:35:06
      2332000 -- (-5225.445) [-5225.390] (-5221.685) (-5221.058) * [-5218.218] (-5223.889) (-5213.523) (-5217.787) -- 0:35:06
      2333000 -- [-5216.356] (-5220.253) (-5213.902) (-5216.736) * (-5212.913) (-5214.900) [-5215.035] (-5223.358) -- 0:35:04
      2334000 -- (-5219.981) (-5214.398) (-5226.725) [-5219.717] * (-5216.716) [-5221.874] (-5219.374) (-5220.444) -- 0:35:04
      2335000 -- (-5222.304) (-5218.645) [-5219.135] (-5220.516) * (-5223.573) (-5221.425) [-5213.712] (-5219.936) -- 0:35:03

      Average standard deviation of split frequencies: 0.001038

      2336000 -- (-5223.307) [-5214.090] (-5214.486) (-5220.775) * (-5242.871) [-5212.863] (-5225.986) (-5219.746) -- 0:35:02
      2337000 -- [-5214.114] (-5219.052) (-5215.588) (-5218.986) * (-5229.980) [-5221.431] (-5213.626) (-5228.955) -- 0:35:02
      2338000 -- (-5214.879) (-5222.697) (-5229.074) [-5219.694] * (-5217.619) (-5227.418) (-5220.824) [-5211.393] -- 0:35:00
      2339000 -- (-5214.429) (-5215.996) [-5214.273] (-5216.616) * (-5215.834) (-5227.936) (-5232.729) [-5220.456] -- 0:35:00
      2340000 -- (-5207.917) [-5216.633] (-5221.466) (-5213.911) * (-5223.975) (-5225.371) (-5223.841) [-5215.394] -- 0:34:59

      Average standard deviation of split frequencies: 0.000805

      2341000 -- (-5233.757) (-5224.191) (-5214.568) [-5208.529] * (-5227.306) (-5225.519) [-5218.182] (-5224.258) -- 0:34:59
      2342000 -- (-5215.633) [-5219.633] (-5220.782) (-5225.332) * (-5213.528) (-5227.539) (-5216.223) [-5209.622] -- 0:34:58
      2343000 -- (-5211.900) (-5224.147) (-5227.728) [-5228.224] * [-5213.143] (-5212.353) (-5232.511) (-5223.123) -- 0:34:57
      2344000 -- [-5219.487] (-5212.922) (-5212.945) (-5224.325) * (-5213.025) (-5230.233) [-5214.713] (-5217.273) -- 0:34:56
      2345000 -- (-5225.672) (-5224.491) [-5216.007] (-5216.891) * [-5212.807] (-5225.498) (-5217.449) (-5213.438) -- 0:34:55

      Average standard deviation of split frequencies: 0.000660

      2346000 -- (-5225.874) (-5227.401) (-5217.551) [-5223.889] * [-5207.201] (-5217.347) (-5221.724) (-5224.059) -- 0:34:55
      2347000 -- (-5213.208) (-5220.914) (-5215.612) [-5211.471] * (-5218.051) (-5238.356) [-5213.567] (-5234.186) -- 0:34:54
      2348000 -- (-5220.226) [-5210.183] (-5226.589) (-5222.267) * [-5214.053] (-5228.501) (-5214.752) (-5226.189) -- 0:34:54
      2349000 -- (-5218.994) (-5221.535) (-5226.970) [-5227.680] * (-5211.283) [-5214.062] (-5228.534) (-5221.429) -- 0:34:52
      2350000 -- (-5216.193) (-5228.423) (-5226.412) [-5213.983] * (-5224.539) [-5212.304] (-5222.387) (-5225.747) -- 0:34:51

      Average standard deviation of split frequencies: 0.000659

      2351000 -- (-5216.758) (-5218.358) (-5221.118) [-5212.612] * [-5216.918] (-5221.199) (-5223.652) (-5213.100) -- 0:34:51
      2352000 -- [-5216.288] (-5212.085) (-5231.715) (-5212.677) * (-5224.562) (-5217.927) (-5230.984) [-5216.945] -- 0:34:50
      2353000 -- [-5209.988] (-5220.897) (-5235.999) (-5222.044) * [-5224.149] (-5219.456) (-5218.352) (-5220.473) -- 0:34:50
      2354000 -- (-5217.848) (-5234.415) [-5213.798] (-5219.254) * (-5227.583) (-5226.710) (-5224.775) [-5211.758] -- 0:34:48
      2355000 -- [-5223.834] (-5217.880) (-5221.014) (-5224.041) * (-5231.755) (-5225.513) [-5226.921] (-5228.264) -- 0:34:47

      Average standard deviation of split frequencies: 0.000629

      2356000 -- (-5231.519) (-5214.609) [-5212.850] (-5238.518) * [-5213.616] (-5232.551) (-5225.590) (-5223.673) -- 0:34:47
      2357000 -- (-5216.960) [-5214.076] (-5218.239) (-5226.304) * (-5234.330) (-5231.866) [-5214.689] (-5213.020) -- 0:34:46
      2358000 -- (-5223.198) [-5213.845] (-5222.212) (-5218.703) * (-5217.966) (-5221.350) [-5219.073] (-5219.683) -- 0:34:46
      2359000 -- (-5212.096) (-5221.639) (-5227.227) [-5216.198] * (-5235.243) (-5226.436) [-5215.688] (-5235.230) -- 0:34:45
      2360000 -- (-5223.007) (-5221.594) [-5214.337] (-5225.823) * [-5216.888] (-5221.922) (-5225.106) (-5210.745) -- 0:34:44

      Average standard deviation of split frequencies: 0.000627

      2361000 -- (-5218.413) (-5232.135) [-5215.572] (-5215.444) * (-5216.854) (-5211.177) [-5226.508] (-5224.512) -- 0:34:43
      2362000 -- [-5215.748] (-5227.298) (-5221.957) (-5211.956) * (-5239.181) [-5210.488] (-5215.558) (-5222.209) -- 0:34:42
      2363000 -- (-5221.404) (-5226.426) [-5221.263] (-5230.408) * (-5227.458) (-5227.543) (-5223.055) [-5219.733] -- 0:34:42
      2364000 -- [-5232.850] (-5243.263) (-5216.217) (-5220.792) * [-5221.407] (-5222.370) (-5214.142) (-5218.888) -- 0:34:41
      2365000 -- (-5240.056) (-5229.546) (-5216.622) [-5214.529] * (-5221.178) [-5219.896] (-5230.231) (-5229.018) -- 0:34:41

      Average standard deviation of split frequencies: 0.000854

      2366000 -- (-5224.352) [-5222.103] (-5227.680) (-5220.332) * [-5213.633] (-5218.247) (-5213.776) (-5225.731) -- 0:34:40
      2367000 -- (-5222.195) [-5216.348] (-5221.861) (-5237.140) * (-5215.163) [-5214.517] (-5211.220) (-5229.909) -- 0:34:39
      2368000 -- (-5216.959) (-5210.449) [-5217.077] (-5213.947) * (-5221.279) [-5220.877] (-5220.626) (-5226.220) -- 0:34:38
      2369000 -- (-5229.064) (-5219.276) [-5215.533] (-5212.780) * [-5216.595] (-5216.176) (-5218.653) (-5222.056) -- 0:34:37
      2370000 -- (-5217.798) (-5222.313) (-5219.882) [-5213.203] * (-5227.478) [-5210.608] (-5216.893) (-5230.342) -- 0:34:37

      Average standard deviation of split frequencies: 0.000767

      2371000 -- (-5227.702) [-5207.317] (-5215.380) (-5205.786) * (-5218.767) (-5222.599) [-5209.489] (-5232.709) -- 0:34:36
      2372000 -- (-5227.929) [-5220.399] (-5222.678) (-5232.586) * [-5216.068] (-5214.583) (-5215.832) (-5227.457) -- 0:34:36
      2373000 -- (-5225.755) [-5210.928] (-5225.038) (-5218.278) * (-5207.520) [-5215.613] (-5230.116) (-5231.878) -- 0:34:35
      2374000 -- (-5224.312) [-5215.164] (-5220.244) (-5223.861) * (-5207.652) (-5215.501) [-5217.517] (-5223.016) -- 0:34:34
      2375000 -- (-5217.412) (-5229.094) (-5233.207) [-5220.532] * [-5217.086] (-5221.943) (-5223.402) (-5229.059) -- 0:34:33

      Average standard deviation of split frequencies: 0.000737

      2376000 -- (-5231.391) (-5210.431) (-5235.213) [-5217.982] * (-5223.621) [-5218.586] (-5213.798) (-5230.144) -- 0:34:32
      2377000 -- (-5229.047) [-5212.138] (-5215.336) (-5229.017) * (-5217.951) [-5215.314] (-5213.207) (-5225.168) -- 0:34:32
      2378000 -- (-5213.879) (-5223.143) (-5215.063) [-5218.273] * (-5221.050) (-5217.249) [-5214.285] (-5237.538) -- 0:34:31
      2379000 -- (-5214.486) (-5218.009) (-5227.134) [-5222.193] * [-5207.777] (-5212.689) (-5215.984) (-5232.169) -- 0:34:30
      2380000 -- (-5221.002) (-5225.199) (-5217.748) [-5211.496] * (-5214.977) (-5233.635) [-5218.946] (-5215.845) -- 0:34:29

      Average standard deviation of split frequencies: 0.000792

      2381000 -- (-5212.243) (-5225.576) [-5224.685] (-5226.483) * (-5225.484) (-5222.468) [-5214.317] (-5216.321) -- 0:34:29
      2382000 -- [-5227.874] (-5222.418) (-5241.226) (-5221.051) * (-5214.754) (-5209.525) [-5218.131] (-5221.055) -- 0:34:28
      2383000 -- (-5217.525) [-5209.641] (-5219.578) (-5217.581) * [-5212.501] (-5209.181) (-5216.174) (-5212.282) -- 0:34:27
      2384000 -- (-5213.919) [-5210.623] (-5224.404) (-5214.906) * (-5215.242) (-5219.726) [-5220.687] (-5216.065) -- 0:34:27
      2385000 -- (-5222.837) [-5210.384] (-5231.526) (-5221.386) * (-5224.087) (-5214.531) [-5219.219] (-5215.562) -- 0:34:26

      Average standard deviation of split frequencies: 0.000903

      2386000 -- (-5220.798) (-5214.218) (-5233.669) [-5214.853] * (-5224.464) [-5210.623] (-5215.729) (-5225.661) -- 0:34:25
      2387000 -- [-5216.206] (-5213.958) (-5219.509) (-5223.774) * (-5227.861) (-5223.972) (-5223.749) [-5215.870] -- 0:34:24
      2388000 -- (-5220.830) (-5229.432) (-5224.296) [-5217.540] * [-5206.685] (-5228.414) (-5234.363) (-5228.066) -- 0:34:24
      2389000 -- [-5211.215] (-5221.024) (-5223.905) (-5210.177) * [-5212.516] (-5214.045) (-5226.917) (-5218.144) -- 0:34:23
      2390000 -- (-5222.247) (-5225.318) [-5216.932] (-5224.451) * [-5214.876] (-5221.300) (-5220.974) (-5224.214) -- 0:34:21

      Average standard deviation of split frequencies: 0.000901

      2391000 -- (-5228.575) (-5223.300) [-5227.710] (-5210.720) * (-5215.828) (-5214.566) [-5211.030] (-5223.296) -- 0:34:21
      2392000 -- (-5215.902) (-5218.897) (-5222.090) [-5208.449] * (-5216.455) (-5224.628) [-5215.472] (-5223.016) -- 0:34:20
      2393000 -- (-5215.689) [-5221.971] (-5215.890) (-5214.532) * (-5212.103) [-5214.938] (-5217.602) (-5225.971) -- 0:34:20
      2394000 -- (-5219.219) (-5223.527) [-5218.457] (-5212.465) * (-5220.756) (-5221.593) [-5212.791] (-5220.688) -- 0:34:19
      2395000 -- (-5219.508) (-5221.090) [-5214.701] (-5230.777) * (-5233.713) [-5211.972] (-5211.465) (-5221.928) -- 0:34:17

      Average standard deviation of split frequencies: 0.001096

      2396000 -- (-5226.120) (-5220.517) [-5215.136] (-5218.085) * (-5218.365) [-5209.595] (-5216.827) (-5227.585) -- 0:34:17
      2397000 -- (-5223.407) (-5224.456) [-5212.017] (-5229.919) * (-5233.626) (-5219.121) [-5209.875] (-5227.139) -- 0:34:16
      2398000 -- (-5224.334) (-5227.791) [-5217.382] (-5226.537) * [-5210.175] (-5215.755) (-5224.275) (-5228.928) -- 0:34:16
      2399000 -- (-5224.165) (-5240.368) [-5206.404] (-5222.692) * (-5209.619) (-5216.710) (-5221.508) [-5218.381] -- 0:34:14
      2400000 -- (-5220.304) (-5225.965) [-5212.896] (-5222.428) * (-5221.679) (-5225.834) [-5219.542] (-5220.923) -- 0:34:14

      Average standard deviation of split frequencies: 0.000897

      2401000 -- (-5241.708) (-5226.887) (-5220.405) [-5225.318] * (-5234.648) (-5217.303) (-5220.509) [-5212.748] -- 0:34:13
      2402000 -- [-5212.682] (-5229.570) (-5215.473) (-5235.595) * [-5221.094] (-5215.442) (-5212.024) (-5211.670) -- 0:34:12
      2403000 -- [-5215.071] (-5224.041) (-5226.656) (-5228.832) * [-5218.730] (-5227.632) (-5204.935) (-5211.960) -- 0:34:12
      2404000 -- (-5211.020) (-5217.383) (-5221.214) [-5214.018] * (-5222.968) (-5224.058) [-5221.047] (-5216.569) -- 0:34:10
      2405000 -- (-5222.554) [-5218.354] (-5222.102) (-5220.200) * [-5226.917] (-5232.319) (-5210.782) (-5219.545) -- 0:34:10

      Average standard deviation of split frequencies: 0.000756

      2406000 -- (-5221.242) (-5217.740) [-5210.388] (-5217.614) * (-5233.073) (-5224.653) (-5215.217) [-5205.715] -- 0:34:09
      2407000 -- [-5219.272] (-5225.303) (-5218.383) (-5217.423) * (-5216.281) [-5217.788] (-5216.287) (-5216.676) -- 0:34:08
      2408000 -- (-5225.203) (-5224.734) (-5224.923) [-5225.741] * [-5215.123] (-5222.628) (-5224.951) (-5232.221) -- 0:34:08
      2409000 -- (-5218.629) [-5214.149] (-5221.450) (-5232.659) * (-5220.332) [-5212.590] (-5221.177) (-5221.707) -- 0:34:06
      2410000 -- (-5228.331) (-5224.429) [-5215.105] (-5222.956) * (-5216.756) (-5216.418) [-5207.310] (-5217.445) -- 0:34:06

      Average standard deviation of split frequencies: 0.000921

      2411000 -- (-5225.307) (-5226.547) [-5212.009] (-5215.427) * [-5216.881] (-5228.033) (-5227.464) (-5211.501) -- 0:34:05
      2412000 -- [-5217.436] (-5212.907) (-5215.180) (-5213.394) * (-5216.750) (-5217.684) [-5217.845] (-5217.273) -- 0:34:05
      2413000 -- [-5211.997] (-5218.386) (-5214.181) (-5214.701) * [-5220.119] (-5218.284) (-5219.268) (-5218.389) -- 0:34:03
      2414000 -- (-5220.213) (-5228.279) [-5209.486] (-5219.980) * (-5218.042) [-5227.727] (-5218.559) (-5221.209) -- 0:34:02
      2415000 -- (-5222.739) (-5215.700) [-5223.804] (-5236.467) * [-5211.791] (-5222.157) (-5221.530) (-5227.744) -- 0:34:02

      Average standard deviation of split frequencies: 0.001031

      2416000 -- (-5218.323) [-5212.289] (-5222.962) (-5216.899) * (-5227.122) (-5228.854) (-5211.732) [-5226.365] -- 0:34:01
      2417000 -- (-5214.873) [-5211.308] (-5214.653) (-5231.400) * [-5212.194] (-5219.070) (-5211.400) (-5229.060) -- 0:34:01
      2418000 -- (-5214.401) [-5212.784] (-5210.185) (-5223.688) * [-5209.610] (-5221.777) (-5215.982) (-5233.451) -- 0:33:59
      2419000 -- [-5215.952] (-5223.418) (-5227.173) (-5222.044) * (-5214.656) (-5236.367) [-5209.573] (-5225.403) -- 0:33:58
      2420000 -- [-5213.678] (-5233.262) (-5222.996) (-5228.879) * [-5222.701] (-5229.179) (-5214.522) (-5238.443) -- 0:33:58

      Average standard deviation of split frequencies: 0.000918

      2421000 -- (-5216.417) (-5239.648) [-5220.276] (-5219.804) * (-5225.955) (-5208.647) [-5217.358] (-5233.580) -- 0:33:57
      2422000 -- (-5231.744) (-5213.879) [-5219.570] (-5231.536) * (-5220.456) (-5215.918) [-5212.186] (-5229.199) -- 0:33:56
      2423000 -- (-5222.210) (-5210.499) (-5215.756) [-5223.675] * (-5225.043) (-5226.101) (-5223.322) [-5231.219] -- 0:33:55
      2424000 -- (-5220.425) (-5219.980) [-5220.664] (-5229.994) * (-5227.683) (-5226.131) [-5214.675] (-5233.222) -- 0:33:55
      2425000 -- (-5219.194) (-5212.081) (-5215.489) [-5217.209] * (-5214.802) [-5207.400] (-5228.552) (-5222.302) -- 0:33:54

      Average standard deviation of split frequencies: 0.000944

      2426000 -- (-5215.231) (-5213.517) (-5225.809) [-5215.950] * (-5208.016) (-5223.415) [-5214.973] (-5230.603) -- 0:33:53
      2427000 -- [-5214.841] (-5218.418) (-5220.045) (-5209.558) * [-5217.000] (-5221.888) (-5216.346) (-5217.587) -- 0:33:52
      2428000 -- [-5223.273] (-5224.311) (-5220.433) (-5218.582) * (-5224.505) (-5218.109) (-5212.678) [-5214.949] -- 0:33:51
      2429000 -- (-5218.234) (-5224.175) [-5214.799] (-5218.865) * (-5213.702) (-5226.678) [-5214.860] (-5225.301) -- 0:33:51
      2430000 -- (-5228.006) (-5215.378) (-5223.160) [-5214.067] * [-5219.642] (-5227.626) (-5214.159) (-5227.397) -- 0:33:50

      Average standard deviation of split frequencies: 0.000886

      2431000 -- (-5217.675) (-5212.399) (-5220.438) [-5209.105] * (-5218.367) (-5222.835) [-5217.832] (-5225.464) -- 0:33:48
      2432000 -- [-5212.917] (-5219.967) (-5223.059) (-5217.317) * [-5212.762] (-5209.126) (-5223.270) (-5223.353) -- 0:33:48
      2433000 -- (-5217.761) (-5229.247) (-5223.861) [-5218.010] * (-5225.096) [-5208.883] (-5216.712) (-5223.222) -- 0:33:47
      2434000 -- (-5211.542) (-5220.624) (-5228.695) [-5220.607] * [-5216.976] (-5215.709) (-5235.899) (-5221.442) -- 0:33:47
      2435000 -- [-5224.076] (-5233.632) (-5215.162) (-5219.719) * (-5216.366) [-5208.874] (-5216.464) (-5223.243) -- 0:33:45

      Average standard deviation of split frequencies: 0.000885

      2436000 -- [-5226.169] (-5226.217) (-5239.135) (-5224.767) * (-5224.593) [-5210.433] (-5222.558) (-5221.188) -- 0:33:45
      2437000 -- [-5216.093] (-5216.682) (-5219.636) (-5226.322) * (-5227.813) (-5218.848) [-5218.534] (-5215.131) -- 0:33:44
      2438000 -- (-5211.878) (-5222.107) (-5221.203) [-5214.571] * (-5231.293) [-5216.213] (-5220.527) (-5212.882) -- 0:33:43
      2439000 -- [-5214.080] (-5224.573) (-5221.960) (-5222.834) * (-5220.391) [-5215.304] (-5221.094) (-5226.062) -- 0:33:43
      2440000 -- (-5218.887) (-5232.281) (-5225.473) [-5221.169] * [-5222.881] (-5219.166) (-5219.101) (-5219.876) -- 0:33:41

      Average standard deviation of split frequencies: 0.001048

      2441000 -- (-5214.798) (-5227.629) [-5220.846] (-5220.976) * (-5218.679) (-5216.993) (-5235.813) [-5216.704] -- 0:33:41
      2442000 -- (-5233.707) (-5219.037) (-5220.297) [-5218.377] * (-5211.687) (-5215.065) [-5214.345] (-5224.128) -- 0:33:40
      2443000 -- (-5218.247) [-5208.417] (-5225.638) (-5221.831) * [-5211.796] (-5215.632) (-5218.906) (-5217.452) -- 0:33:40
      2444000 -- (-5220.450) (-5220.205) (-5221.030) [-5219.818] * (-5219.785) [-5215.398] (-5214.572) (-5233.429) -- 0:33:38
      2445000 -- (-5214.675) (-5212.561) (-5220.876) [-5219.428] * (-5221.529) (-5216.898) [-5221.043] (-5221.860) -- 0:33:37

      Average standard deviation of split frequencies: 0.001129

      2446000 -- [-5221.610] (-5215.722) (-5213.093) (-5221.664) * (-5217.208) (-5219.694) (-5213.674) [-5224.583] -- 0:33:37
      2447000 -- (-5209.708) (-5221.982) [-5215.483] (-5233.446) * (-5220.437) (-5223.259) (-5221.172) [-5216.912] -- 0:33:36
      2448000 -- [-5211.642] (-5221.759) (-5217.529) (-5220.450) * (-5217.011) (-5220.816) (-5215.035) [-5217.341] -- 0:33:36
      2449000 -- (-5208.767) [-5219.474] (-5217.192) (-5217.296) * (-5217.503) [-5213.090] (-5216.962) (-5216.912) -- 0:33:34
      2450000 -- (-5226.742) (-5230.154) (-5209.282) [-5223.468] * (-5224.060) [-5212.591] (-5223.776) (-5220.488) -- 0:33:33

      Average standard deviation of split frequencies: 0.001154

      2451000 -- (-5216.838) (-5217.442) (-5216.982) [-5210.966] * [-5213.625] (-5217.218) (-5216.216) (-5223.871) -- 0:33:33
      2452000 -- [-5212.006] (-5222.833) (-5222.360) (-5211.206) * (-5224.738) [-5217.464] (-5218.796) (-5229.743) -- 0:33:32
      2453000 -- [-5215.973] (-5229.446) (-5219.308) (-5219.925) * (-5215.731) [-5215.597] (-5215.602) (-5216.920) -- 0:33:31
      2454000 -- [-5212.960] (-5209.901) (-5219.326) (-5228.048) * (-5225.391) [-5215.927] (-5226.043) (-5227.808) -- 0:33:30
      2455000 -- [-5211.079] (-5219.834) (-5218.895) (-5225.049) * (-5218.436) (-5229.717) (-5217.529) [-5207.814] -- 0:33:30

      Average standard deviation of split frequencies: 0.001097

      2456000 -- (-5210.901) [-5218.785] (-5218.611) (-5245.407) * (-5226.665) [-5215.358] (-5218.485) (-5217.899) -- 0:33:29
      2457000 -- (-5212.979) (-5218.157) [-5216.219] (-5218.086) * (-5216.520) (-5213.495) [-5217.820] (-5219.467) -- 0:33:28
      2458000 -- (-5228.546) [-5212.506] (-5213.482) (-5232.216) * (-5225.904) [-5214.568] (-5223.177) (-5220.213) -- 0:33:27
      2459000 -- (-5222.224) (-5213.399) (-5219.053) [-5220.044] * [-5209.873] (-5230.983) (-5210.420) (-5219.497) -- 0:33:26
      2460000 -- [-5214.933] (-5219.502) (-5225.633) (-5222.924) * (-5243.126) (-5222.155) [-5216.895] (-5214.193) -- 0:33:26

      Average standard deviation of split frequencies: 0.001149

      2461000 -- [-5220.098] (-5217.595) (-5215.161) (-5219.729) * [-5221.100] (-5235.161) (-5215.116) (-5208.688) -- 0:33:25
      2462000 -- [-5210.519] (-5223.578) (-5221.021) (-5219.153) * (-5209.099) (-5226.446) [-5214.678] (-5225.063) -- 0:33:24
      2463000 -- (-5208.516) (-5212.314) (-5233.164) [-5217.179] * (-5220.843) (-5228.544) (-5216.715) [-5216.812] -- 0:33:23
      2464000 -- (-5218.890) [-5213.283] (-5223.692) (-5214.855) * (-5221.993) [-5224.277] (-5218.582) (-5223.745) -- 0:33:22
      2465000 -- (-5227.386) [-5219.303] (-5220.409) (-5217.261) * (-5220.619) (-5217.562) (-5219.192) [-5213.057] -- 0:33:22

      Average standard deviation of split frequencies: 0.001201

      2466000 -- (-5223.732) [-5213.686] (-5223.804) (-5218.864) * (-5222.747) [-5216.302] (-5217.433) (-5222.813) -- 0:33:21
      2467000 -- (-5227.465) (-5210.230) (-5230.735) [-5220.991] * (-5207.416) (-5234.668) (-5213.050) [-5214.952] -- 0:33:20
      2468000 -- [-5230.034] (-5218.890) (-5217.469) (-5209.127) * (-5209.817) (-5230.720) [-5217.528] (-5219.086) -- 0:33:19
      2469000 -- (-5222.347) (-5215.420) (-5224.693) [-5212.329] * (-5232.717) [-5211.779] (-5217.540) (-5223.651) -- 0:33:18
      2470000 -- (-5217.258) [-5206.360] (-5230.934) (-5223.978) * [-5223.006] (-5222.284) (-5232.811) (-5216.254) -- 0:33:18

      Average standard deviation of split frequencies: 0.001226

      2471000 -- (-5210.186) [-5210.405] (-5222.106) (-5223.332) * (-5215.012) (-5222.279) [-5216.329] (-5228.420) -- 0:33:16
      2472000 -- (-5214.218) [-5208.641] (-5221.767) (-5218.314) * (-5217.831) [-5220.684] (-5220.806) (-5232.338) -- 0:33:16
      2473000 -- (-5212.664) [-5215.208] (-5226.865) (-5229.678) * [-5217.760] (-5217.142) (-5215.272) (-5217.922) -- 0:33:15
      2474000 -- (-5218.442) [-5215.262] (-5217.872) (-5221.394) * [-5211.076] (-5210.961) (-5221.250) (-5211.918) -- 0:33:15
      2475000 -- (-5223.371) (-5226.893) (-5221.160) [-5212.286] * (-5222.750) (-5218.890) [-5215.166] (-5227.202) -- 0:33:14

      Average standard deviation of split frequencies: 0.001278

      2476000 -- (-5217.993) (-5218.189) (-5216.864) [-5226.335] * (-5218.503) [-5221.885] (-5219.160) (-5216.148) -- 0:33:12
      2477000 -- [-5215.886] (-5225.893) (-5214.928) (-5220.459) * (-5220.354) [-5215.384] (-5219.561) (-5225.640) -- 0:33:12
      2478000 -- (-5219.098) (-5218.856) [-5211.923] (-5231.896) * [-5222.909] (-5220.006) (-5215.872) (-5227.093) -- 0:33:11
      2479000 -- (-5228.043) (-5220.268) (-5224.216) [-5220.045] * (-5225.613) [-5219.856] (-5220.853) (-5230.400) -- 0:33:11
      2480000 -- (-5226.288) (-5213.539) [-5221.298] (-5233.132) * (-5221.460) (-5221.464) (-5232.497) [-5224.085] -- 0:33:09

      Average standard deviation of split frequencies: 0.001248

      2481000 -- (-5213.887) (-5217.724) [-5215.492] (-5223.270) * (-5224.375) (-5214.009) [-5212.032] (-5216.072) -- 0:33:09
      2482000 -- (-5221.371) (-5211.810) [-5210.594] (-5217.215) * (-5220.338) (-5217.430) [-5222.445] (-5221.979) -- 0:33:08
      2483000 -- (-5230.336) (-5220.789) [-5217.231] (-5217.035) * (-5228.537) [-5213.794] (-5211.599) (-5221.144) -- 0:33:07
      2484000 -- (-5223.682) [-5214.779] (-5220.191) (-5224.210) * [-5220.052] (-5217.359) (-5227.216) (-5217.624) -- 0:33:07
      2485000 -- (-5232.960) (-5226.589) [-5230.505] (-5219.258) * (-5213.532) (-5218.541) (-5235.193) [-5208.736] -- 0:33:05

      Average standard deviation of split frequencies: 0.001354

      2486000 -- [-5218.301] (-5219.408) (-5210.024) (-5234.228) * (-5214.982) (-5212.315) [-5215.985] (-5223.057) -- 0:33:05
      2487000 -- (-5214.725) [-5210.135] (-5219.591) (-5215.707) * (-5215.592) (-5206.861) (-5229.725) [-5210.566] -- 0:33:04
      2488000 -- (-5216.935) [-5212.917] (-5222.235) (-5224.109) * (-5224.805) (-5222.783) [-5219.664] (-5226.067) -- 0:33:03
      2489000 -- (-5226.040) [-5225.141] (-5226.583) (-5211.250) * (-5226.196) (-5216.639) (-5217.971) [-5216.079] -- 0:33:02
      2490000 -- [-5213.701] (-5220.675) (-5218.289) (-5219.058) * (-5219.044) (-5235.613) (-5217.240) [-5214.183] -- 0:33:01

      Average standard deviation of split frequencies: 0.001351

      2491000 -- (-5220.925) (-5221.410) (-5217.281) [-5224.434] * (-5221.091) [-5217.802] (-5214.553) (-5218.070) -- 0:33:01
      2492000 -- [-5223.269] (-5222.502) (-5216.231) (-5236.951) * (-5228.071) (-5225.445) (-5219.341) [-5213.591] -- 0:33:00
      2493000 -- (-5231.273) (-5228.525) (-5220.716) [-5227.153] * (-5220.537) (-5225.833) (-5223.062) [-5217.404] -- 0:33:00
      2494000 -- (-5236.737) [-5213.010] (-5214.932) (-5215.381) * [-5221.151] (-5223.726) (-5232.111) (-5227.753) -- 0:32:58
      2495000 -- (-5220.498) (-5223.447) (-5212.915) [-5221.272] * (-5235.687) (-5210.800) [-5220.398] (-5221.021) -- 0:32:57

      Average standard deviation of split frequencies: 0.001133

      2496000 -- [-5220.055] (-5224.819) (-5219.467) (-5214.737) * (-5223.693) [-5206.482] (-5215.706) (-5217.668) -- 0:32:57
      2497000 -- [-5214.312] (-5223.442) (-5238.898) (-5212.493) * (-5232.109) (-5230.397) [-5217.335] (-5216.729) -- 0:32:56
      2498000 -- [-5220.415] (-5226.302) (-5223.745) (-5221.844) * [-5205.997] (-5224.323) (-5225.523) (-5215.612) -- 0:32:55
      2499000 -- (-5203.762) (-5222.141) (-5225.005) [-5207.371] * (-5219.786) (-5224.926) [-5217.290] (-5214.538) -- 0:32:54
      2500000 -- [-5213.334] (-5221.619) (-5214.694) (-5217.056) * (-5225.066) [-5220.975] (-5210.533) (-5224.257) -- 0:32:54

      Average standard deviation of split frequencies: 0.000969

      2501000 -- [-5211.840] (-5215.643) (-5222.716) (-5223.284) * (-5216.885) (-5217.399) [-5215.105] (-5224.739) -- 0:32:53
      2502000 -- (-5222.473) (-5226.462) [-5220.099] (-5216.036) * (-5223.218) [-5209.688] (-5215.218) (-5230.429) -- 0:32:52
      2503000 -- (-5217.984) (-5214.301) [-5212.802] (-5222.909) * [-5214.005] (-5221.660) (-5207.899) (-5222.803) -- 0:32:51
      2504000 -- (-5220.422) (-5208.114) [-5222.790] (-5216.084) * [-5214.708] (-5222.408) (-5218.168) (-5223.968) -- 0:32:50
      2505000 -- (-5219.941) [-5213.694] (-5215.838) (-5213.874) * [-5217.178] (-5218.099) (-5226.893) (-5234.612) -- 0:32:50

      Average standard deviation of split frequencies: 0.000779

      2506000 -- (-5223.041) [-5226.156] (-5220.770) (-5211.714) * (-5227.392) [-5215.402] (-5229.623) (-5223.583) -- 0:32:49
      2507000 -- (-5216.967) [-5229.775] (-5215.827) (-5218.090) * (-5226.544) (-5225.485) [-5211.716] (-5241.522) -- 0:32:48
      2508000 -- (-5225.611) [-5214.497] (-5231.941) (-5207.569) * (-5218.733) (-5224.743) (-5228.156) [-5224.476] -- 0:32:47
      2509000 -- [-5214.265] (-5214.860) (-5220.272) (-5226.488) * (-5232.666) (-5221.044) (-5225.441) [-5220.519] -- 0:32:46
      2510000 -- [-5215.890] (-5217.881) (-5227.389) (-5215.037) * (-5221.250) [-5211.202] (-5234.979) (-5227.838) -- 0:32:46

      Average standard deviation of split frequencies: 0.000724

      2511000 -- (-5221.232) (-5217.783) (-5220.425) [-5211.393] * (-5227.722) (-5219.279) (-5225.323) [-5222.458] -- 0:32:45
      2512000 -- (-5233.126) (-5214.235) (-5230.568) [-5205.303] * (-5230.485) (-5217.161) (-5227.128) [-5225.898] -- 0:32:44
      2513000 -- (-5233.012) (-5219.840) (-5227.719) [-5222.668] * [-5218.366] (-5228.321) (-5215.421) (-5226.464) -- 0:32:43
      2514000 -- (-5228.517) (-5220.267) [-5205.952] (-5215.296) * [-5223.177] (-5216.941) (-5217.086) (-5214.903) -- 0:32:42
      2515000 -- (-5218.591) (-5219.794) [-5216.346] (-5226.979) * (-5226.481) (-5220.648) [-5222.617] (-5221.375) -- 0:32:42

      Average standard deviation of split frequencies: 0.000910

      2516000 -- [-5221.979] (-5214.438) (-5220.976) (-5221.411) * [-5219.931] (-5217.322) (-5221.772) (-5219.934) -- 0:32:41
      2517000 -- (-5222.750) (-5218.892) (-5215.215) [-5213.038] * (-5217.630) (-5215.769) [-5215.210] (-5218.212) -- 0:32:40
      2518000 -- (-5212.464) [-5203.741] (-5220.005) (-5216.572) * (-5217.912) (-5219.975) (-5222.063) [-5219.971] -- 0:32:39
      2519000 -- (-5230.734) (-5213.490) (-5218.037) [-5213.728] * [-5218.707] (-5222.097) (-5216.967) (-5220.372) -- 0:32:38
      2520000 -- (-5219.986) (-5210.764) (-5228.037) [-5216.639] * [-5226.968] (-5217.190) (-5232.997) (-5207.280) -- 0:32:38

      Average standard deviation of split frequencies: 0.000962

      2521000 -- (-5218.836) (-5217.708) [-5224.555] (-5216.989) * (-5225.278) (-5234.527) (-5221.763) [-5218.359] -- 0:32:36
      2522000 -- (-5230.119) (-5217.918) (-5224.246) [-5216.740] * (-5216.718) [-5218.066] (-5224.691) (-5218.962) -- 0:32:36
      2523000 -- [-5214.202] (-5213.674) (-5216.194) (-5224.034) * (-5221.493) (-5225.662) (-5218.317) [-5213.396] -- 0:32:35
      2524000 -- [-5210.147] (-5207.533) (-5220.503) (-5220.198) * (-5228.978) [-5223.627] (-5221.487) (-5214.497) -- 0:32:35
      2525000 -- (-5212.855) [-5213.411] (-5217.990) (-5227.906) * (-5243.484) (-5216.588) (-5222.265) [-5211.254] -- 0:32:34

      Average standard deviation of split frequencies: 0.000933

      2526000 -- (-5225.513) (-5215.160) (-5218.912) [-5213.574] * [-5220.627] (-5215.901) (-5214.237) (-5231.365) -- 0:32:32
      2527000 -- (-5223.640) (-5228.023) (-5232.559) [-5222.228] * (-5218.773) (-5221.943) [-5217.498] (-5225.202) -- 0:32:32
      2528000 -- (-5220.654) (-5220.545) [-5212.890] (-5223.352) * (-5218.405) (-5221.744) [-5217.552] (-5221.081) -- 0:32:31
      2529000 -- (-5216.409) [-5210.098] (-5228.831) (-5221.084) * [-5215.943] (-5225.047) (-5225.642) (-5223.177) -- 0:32:31
      2530000 -- (-5228.503) (-5217.718) (-5229.460) [-5215.612] * (-5214.677) (-5216.677) (-5222.632) [-5220.734] -- 0:32:30

      Average standard deviation of split frequencies: 0.000957

      2531000 -- (-5215.669) [-5218.641] (-5217.863) (-5217.190) * [-5209.176] (-5224.917) (-5222.032) (-5229.251) -- 0:32:29
      2532000 -- (-5216.909) (-5221.454) (-5219.363) [-5208.750] * (-5226.156) [-5212.460] (-5219.477) (-5213.053) -- 0:32:28
      2533000 -- (-5222.947) (-5216.998) (-5228.887) [-5216.639] * (-5232.712) [-5220.377] (-5226.869) (-5221.814) -- 0:32:27
      2534000 -- (-5220.690) (-5229.799) [-5212.679] (-5214.302) * (-5231.807) (-5222.631) [-5225.054] (-5227.777) -- 0:32:27
      2535000 -- (-5214.681) (-5214.291) (-5211.857) [-5217.836] * [-5212.843] (-5214.583) (-5230.205) (-5217.839) -- 0:32:25

      Average standard deviation of split frequencies: 0.001036

      2536000 -- [-5211.122] (-5223.964) (-5214.371) (-5214.103) * (-5224.425) (-5217.518) (-5220.937) [-5208.979] -- 0:32:25
      2537000 -- (-5224.844) (-5216.101) (-5224.798) [-5214.362] * (-5223.869) [-5221.025] (-5217.710) (-5221.294) -- 0:32:24
      2538000 -- (-5228.446) [-5218.026] (-5218.588) (-5227.643) * [-5209.921] (-5215.068) (-5214.217) (-5228.475) -- 0:32:23
      2539000 -- (-5232.140) (-5218.547) [-5222.681] (-5215.453) * [-5214.738] (-5213.965) (-5225.539) (-5230.235) -- 0:32:23
      2540000 -- (-5211.205) (-5228.314) (-5224.064) [-5220.107] * [-5217.976] (-5233.010) (-5232.297) (-5215.617) -- 0:32:21

      Average standard deviation of split frequencies: 0.001113

      2541000 -- (-5220.795) (-5222.956) [-5218.109] (-5221.970) * (-5217.078) (-5235.982) [-5214.334] (-5213.709) -- 0:32:21
      2542000 -- [-5214.171] (-5235.338) (-5224.217) (-5233.522) * [-5226.899] (-5232.360) (-5213.090) (-5217.445) -- 0:32:20
      2543000 -- (-5214.500) (-5219.534) [-5216.335] (-5226.282) * (-5212.837) [-5216.202] (-5212.671) (-5213.545) -- 0:32:20
      2544000 -- (-5228.861) (-5217.276) [-5216.001] (-5226.204) * (-5221.564) (-5214.366) [-5218.277] (-5218.745) -- 0:32:18
      2545000 -- [-5208.430] (-5217.623) (-5230.121) (-5228.259) * (-5214.515) (-5219.970) [-5213.917] (-5219.235) -- 0:32:17

      Average standard deviation of split frequencies: 0.001111

      2546000 -- [-5215.501] (-5216.003) (-5210.761) (-5224.184) * (-5216.114) [-5211.635] (-5232.015) (-5232.844) -- 0:32:17
      2547000 -- [-5211.113] (-5224.582) (-5207.238) (-5209.777) * (-5217.917) [-5212.845] (-5220.692) (-5216.952) -- 0:32:16
      2548000 -- (-5221.239) (-5222.299) [-5215.199] (-5210.671) * (-5228.102) (-5220.610) [-5215.716] (-5218.629) -- 0:32:16
      2549000 -- (-5224.356) (-5217.037) (-5220.356) [-5210.031] * (-5222.803) [-5208.649] (-5216.538) (-5216.802) -- 0:32:14
      2550000 -- (-5222.614) (-5224.955) (-5216.939) [-5213.797] * (-5225.617) (-5217.220) [-5215.250] (-5229.934) -- 0:32:14

      Average standard deviation of split frequencies: 0.001056

      2551000 -- [-5220.233] (-5234.738) (-5220.073) (-5228.956) * [-5220.783] (-5219.557) (-5215.895) (-5216.536) -- 0:32:13
      2552000 -- [-5217.126] (-5225.076) (-5236.254) (-5223.959) * [-5215.003] (-5226.781) (-5218.464) (-5223.212) -- 0:32:12
      2553000 -- (-5220.843) [-5215.019] (-5221.357) (-5227.899) * (-5224.230) (-5224.404) [-5217.775] (-5217.809) -- 0:32:11
      2554000 -- (-5225.550) (-5227.145) [-5213.602] (-5221.701) * (-5216.638) (-5217.453) [-5212.164] (-5221.339) -- 0:32:10
      2555000 -- (-5218.869) (-5218.028) (-5226.337) [-5221.697] * (-5219.377) (-5218.504) [-5226.609] (-5220.139) -- 0:32:10

      Average standard deviation of split frequencies: 0.001028

      2556000 -- (-5226.683) [-5219.027] (-5224.690) (-5225.351) * (-5233.505) [-5230.005] (-5219.367) (-5216.123) -- 0:32:09
      2557000 -- (-5223.772) [-5214.505] (-5222.220) (-5213.846) * (-5225.980) [-5211.028] (-5219.054) (-5239.522) -- 0:32:08
      2558000 -- (-5221.012) (-5230.214) [-5218.140] (-5227.766) * (-5226.103) [-5218.204] (-5212.095) (-5229.150) -- 0:32:07
      2559000 -- (-5212.250) (-5225.238) [-5217.624] (-5226.459) * (-5225.908) (-5223.913) [-5207.817] (-5213.227) -- 0:32:06
      2560000 -- (-5212.986) (-5217.139) (-5208.606) [-5215.271] * (-5225.539) (-5235.921) [-5216.827] (-5220.496) -- 0:32:06

      Average standard deviation of split frequencies: 0.000999

      2561000 -- (-5212.135) (-5221.483) (-5213.778) [-5222.780] * (-5226.535) [-5220.137] (-5211.665) (-5222.476) -- 0:32:05
      2562000 -- (-5210.185) (-5229.948) [-5222.118] (-5210.230) * (-5224.436) (-5222.587) [-5217.682] (-5223.093) -- 0:32:05
      2563000 -- [-5207.801] (-5228.206) (-5221.977) (-5211.259) * [-5219.575] (-5219.087) (-5240.196) (-5220.671) -- 0:32:03
      2564000 -- (-5215.174) (-5227.817) (-5221.195) [-5211.947] * (-5213.246) [-5217.950] (-5215.632) (-5228.434) -- 0:32:02
      2565000 -- (-5219.252) (-5216.859) [-5218.091] (-5216.592) * (-5216.206) [-5210.422] (-5222.774) (-5223.261) -- 0:32:02

      Average standard deviation of split frequencies: 0.001154

      2566000 -- (-5227.598) (-5215.209) [-5204.878] (-5218.669) * (-5219.013) (-5220.898) (-5214.318) [-5210.033] -- 0:32:01
      2567000 -- (-5226.737) [-5211.368] (-5218.605) (-5218.125) * (-5214.896) (-5216.918) [-5220.365] (-5227.168) -- 0:32:00
      2568000 -- (-5214.578) [-5222.691] (-5231.431) (-5217.647) * (-5219.611) (-5219.796) [-5219.274] (-5227.443) -- 0:31:59
      2569000 -- (-5206.820) (-5221.136) (-5234.449) [-5210.922] * (-5228.917) (-5224.440) (-5220.375) [-5212.950] -- 0:31:59
      2570000 -- (-5221.521) (-5213.246) (-5231.989) [-5218.917] * [-5216.999] (-5223.892) (-5222.016) (-5210.471) -- 0:31:58

      Average standard deviation of split frequencies: 0.001047

      2571000 -- [-5217.700] (-5207.883) (-5233.206) (-5229.942) * (-5219.210) (-5220.388) (-5224.271) [-5216.033] -- 0:31:57
      2572000 -- [-5219.771] (-5213.413) (-5215.084) (-5218.499) * [-5212.959] (-5239.552) (-5223.688) (-5226.487) -- 0:31:56
      2573000 -- (-5226.787) (-5219.765) (-5227.066) [-5217.355] * (-5214.700) (-5229.078) (-5220.355) [-5218.790] -- 0:31:55
      2574000 -- (-5213.690) (-5228.709) (-5219.217) [-5209.258] * (-5216.707) (-5213.804) (-5225.491) [-5211.097] -- 0:31:55
      2575000 -- [-5207.685] (-5223.568) (-5224.820) (-5233.087) * (-5227.808) (-5223.384) (-5227.916) [-5218.817] -- 0:31:54

      Average standard deviation of split frequencies: 0.001124

      2576000 -- [-5223.336] (-5211.659) (-5221.903) (-5218.039) * (-5229.096) (-5214.466) [-5217.149] (-5228.317) -- 0:31:53
      2577000 -- (-5223.408) [-5216.764] (-5227.835) (-5212.082) * (-5224.833) (-5213.281) [-5218.508] (-5219.268) -- 0:31:52
      2578000 -- (-5218.153) [-5212.586] (-5212.944) (-5227.125) * (-5220.913) (-5220.553) [-5218.133] (-5216.336) -- 0:31:51
      2579000 -- (-5226.691) (-5226.803) [-5217.654] (-5220.849) * (-5214.464) [-5210.966] (-5218.486) (-5227.842) -- 0:31:51
      2580000 -- (-5215.407) (-5217.522) [-5215.922] (-5213.091) * (-5230.153) (-5217.578) (-5221.666) [-5219.536] -- 0:31:50

      Average standard deviation of split frequencies: 0.001017

      2581000 -- [-5229.147] (-5227.912) (-5219.678) (-5229.543) * (-5220.901) [-5213.379] (-5234.845) (-5218.158) -- 0:31:49
      2582000 -- (-5230.263) (-5228.079) (-5211.182) [-5219.588] * (-5222.134) [-5211.471] (-5224.631) (-5221.544) -- 0:31:48
      2583000 -- (-5216.994) (-5226.290) [-5222.187] (-5225.174) * [-5214.675] (-5222.347) (-5237.248) (-5226.694) -- 0:31:47
      2584000 -- [-5215.802] (-5228.588) (-5214.065) (-5218.779) * (-5232.205) (-5228.678) (-5219.699) [-5213.626] -- 0:31:47
      2585000 -- (-5224.074) (-5229.610) (-5215.858) [-5222.432] * (-5220.493) (-5221.701) [-5210.384] (-5220.910) -- 0:31:46

      Average standard deviation of split frequencies: 0.001067

      2586000 -- [-5218.649] (-5219.628) (-5222.192) (-5225.758) * (-5216.528) (-5219.072) (-5226.224) [-5231.852] -- 0:31:46
      2587000 -- (-5215.449) [-5212.391] (-5228.861) (-5227.300) * (-5214.462) [-5211.297] (-5221.992) (-5215.115) -- 0:31:45
      2588000 -- (-5222.022) (-5220.436) (-5218.720) [-5225.438] * (-5226.528) [-5219.765] (-5215.922) (-5217.685) -- 0:31:44
      2589000 -- (-5218.437) [-5216.938] (-5222.968) (-5216.115) * (-5234.523) (-5218.562) [-5215.062] (-5209.080) -- 0:31:44
      2590000 -- (-5223.635) (-5225.124) [-5218.816] (-5233.461) * [-5218.830] (-5213.475) (-5217.191) (-5228.133) -- 0:31:43

      Average standard deviation of split frequencies: 0.001065

      2591000 -- (-5218.716) (-5214.760) [-5214.520] (-5219.323) * (-5232.115) (-5215.615) [-5215.953] (-5225.770) -- 0:31:43
      2592000 -- (-5218.954) (-5225.065) (-5208.513) [-5219.823] * (-5220.535) (-5221.326) [-5204.984] (-5217.850) -- 0:31:42
      2593000 -- [-5219.487] (-5221.543) (-5209.724) (-5229.211) * [-5216.629] (-5217.016) (-5212.978) (-5227.684) -- 0:31:42
      2594000 -- [-5224.838] (-5235.871) (-5214.656) (-5228.511) * [-5213.386] (-5224.552) (-5224.693) (-5220.596) -- 0:31:40
      2595000 -- (-5212.409) (-5229.511) [-5221.623] (-5224.399) * (-5214.530) [-5219.065] (-5230.864) (-5216.465) -- 0:31:39

      Average standard deviation of split frequencies: 0.001219

      2596000 -- (-5209.731) (-5230.809) (-5222.133) [-5214.560] * (-5219.120) (-5219.146) (-5222.942) [-5215.942] -- 0:31:39
      2597000 -- (-5227.289) (-5222.128) [-5218.271] (-5219.167) * [-5217.069] (-5221.824) (-5224.791) (-5214.970) -- 0:31:38
      2598000 -- (-5229.262) (-5215.857) (-5217.813) [-5224.134] * [-5216.033] (-5224.496) (-5227.437) (-5211.151) -- 0:31:38
      2599000 -- (-5226.699) (-5228.690) (-5235.245) [-5212.894] * (-5231.392) (-5224.527) [-5221.115] (-5221.396) -- 0:31:37
      2600000 -- (-5223.383) (-5215.789) [-5222.732] (-5217.351) * [-5215.973] (-5217.999) (-5231.422) (-5236.826) -- 0:31:36

      Average standard deviation of split frequencies: 0.001243

      2601000 -- (-5226.459) (-5216.547) [-5218.473] (-5220.082) * (-5218.137) (-5222.115) (-5219.742) [-5213.530] -- 0:31:35
      2602000 -- (-5225.328) (-5220.383) (-5228.712) [-5217.723] * (-5210.394) [-5208.843] (-5234.288) (-5224.348) -- 0:31:34
      2603000 -- (-5213.742) (-5225.837) (-5211.841) [-5216.533] * (-5225.713) (-5224.161) (-5224.589) [-5209.367] -- 0:31:34
      2604000 -- (-5225.985) [-5213.460] (-5220.749) (-5214.112) * (-5220.110) [-5218.030] (-5242.319) (-5221.391) -- 0:31:33
      2605000 -- (-5232.840) [-5218.381] (-5220.357) (-5213.819) * (-5219.443) (-5225.099) [-5219.232] (-5217.052) -- 0:31:33

      Average standard deviation of split frequencies: 0.001188

      2606000 -- (-5223.228) (-5223.063) (-5218.493) [-5209.848] * (-5227.355) [-5231.445] (-5222.986) (-5216.125) -- 0:31:31
      2607000 -- (-5231.454) (-5229.474) (-5216.760) [-5213.437] * (-5220.190) (-5218.631) (-5220.047) [-5218.293] -- 0:31:30
      2608000 -- (-5224.821) [-5219.074] (-5214.055) (-5221.234) * (-5217.083) [-5213.924] (-5208.730) (-5221.083) -- 0:31:30
      2609000 -- (-5215.537) (-5228.883) [-5216.118] (-5211.708) * (-5223.947) [-5217.627] (-5222.831) (-5218.579) -- 0:31:29
      2610000 -- (-5222.080) (-5230.687) [-5208.754] (-5216.268) * (-5228.248) (-5222.233) [-5217.947] (-5207.779) -- 0:31:29

      Average standard deviation of split frequencies: 0.001238

      2611000 -- (-5209.140) (-5213.954) (-5218.786) [-5210.533] * (-5219.077) (-5226.766) (-5224.342) [-5218.496] -- 0:31:28
      2612000 -- [-5207.299] (-5222.727) (-5227.416) (-5215.876) * [-5212.639] (-5223.210) (-5216.162) (-5212.612) -- 0:31:27
      2613000 -- [-5212.893] (-5217.341) (-5222.930) (-5222.281) * (-5212.523) (-5226.734) [-5215.215] (-5213.353) -- 0:31:26
      2614000 -- (-5208.519) (-5229.277) [-5219.657] (-5223.868) * (-5218.178) (-5227.040) [-5221.535] (-5214.278) -- 0:31:25
      2615000 -- [-5224.051] (-5227.659) (-5214.480) (-5217.956) * (-5221.607) (-5223.143) (-5223.393) [-5210.702] -- 0:31:25

      Average standard deviation of split frequencies: 0.001261

      2616000 -- (-5217.341) (-5230.708) (-5217.781) [-5220.991] * (-5221.502) (-5212.026) [-5215.942] (-5233.805) -- 0:31:24
      2617000 -- [-5216.471] (-5233.589) (-5222.294) (-5220.542) * (-5217.600) [-5211.712] (-5214.665) (-5229.990) -- 0:31:23
      2618000 -- (-5217.676) (-5224.761) [-5223.260] (-5235.579) * [-5209.726] (-5220.948) (-5226.985) (-5221.180) -- 0:31:22
      2619000 -- (-5216.903) [-5217.097] (-5233.719) (-5224.416) * (-5219.985) (-5222.399) (-5230.427) [-5220.769] -- 0:31:21
      2620000 -- [-5213.219] (-5240.629) (-5232.665) (-5225.488) * (-5231.791) [-5219.703] (-5228.973) (-5216.618) -- 0:31:21

      Average standard deviation of split frequencies: 0.001285

      2621000 -- [-5226.580] (-5231.053) (-5206.214) (-5225.230) * (-5224.787) (-5224.459) [-5220.275] (-5210.400) -- 0:31:20
      2622000 -- (-5211.824) (-5232.628) [-5213.437] (-5225.037) * (-5224.988) (-5220.723) [-5212.730] (-5224.169) -- 0:31:19
      2623000 -- [-5217.531] (-5209.952) (-5218.747) (-5215.605) * (-5230.696) (-5215.330) [-5209.326] (-5219.208) -- 0:31:18
      2624000 -- (-5211.760) (-5215.771) [-5214.378] (-5224.803) * (-5231.756) [-5211.554] (-5225.211) (-5229.617) -- 0:31:17
      2625000 -- (-5222.504) (-5222.358) [-5221.347] (-5227.753) * (-5224.313) [-5216.786] (-5226.402) (-5219.116) -- 0:31:17

      Average standard deviation of split frequencies: 0.001256

      2626000 -- (-5216.197) (-5213.220) [-5222.409] (-5215.067) * (-5225.021) (-5231.280) (-5213.149) [-5230.499] -- 0:31:16
      2627000 -- (-5219.982) (-5230.843) (-5213.604) [-5216.012] * (-5216.888) (-5211.150) (-5231.162) [-5212.991] -- 0:31:15
      2628000 -- (-5227.774) (-5227.810) [-5217.781] (-5223.603) * (-5220.964) [-5209.721] (-5223.358) (-5222.951) -- 0:31:14
      2629000 -- (-5223.741) (-5221.918) [-5223.485] (-5223.221) * (-5222.625) (-5222.984) [-5217.982] (-5217.463) -- 0:31:14
      2630000 -- (-5221.923) (-5219.009) [-5203.150] (-5223.105) * (-5218.161) [-5214.426] (-5217.289) (-5213.180) -- 0:31:13

      Average standard deviation of split frequencies: 0.001305

      2631000 -- (-5220.196) (-5223.985) (-5210.123) [-5218.679] * (-5217.928) (-5216.505) (-5221.854) [-5213.209] -- 0:31:11
      2632000 -- (-5219.735) [-5217.154] (-5220.304) (-5229.899) * (-5213.423) (-5210.188) [-5216.484] (-5230.399) -- 0:31:11
      2633000 -- [-5222.944] (-5229.883) (-5218.421) (-5219.933) * (-5232.064) (-5218.148) [-5218.561] (-5221.892) -- 0:31:10
      2634000 -- (-5221.766) [-5226.203] (-5216.609) (-5218.077) * (-5221.862) (-5232.435) [-5213.155] (-5215.692) -- 0:31:10
      2635000 -- (-5218.664) [-5224.260] (-5218.878) (-5211.086) * (-5215.922) [-5221.104] (-5219.149) (-5214.325) -- 0:31:09

      Average standard deviation of split frequencies: 0.001201

      2636000 -- [-5213.068] (-5220.532) (-5205.978) (-5215.840) * (-5215.315) (-5217.845) (-5215.435) [-5210.067] -- 0:31:08
      2637000 -- (-5223.498) (-5220.468) (-5212.478) [-5210.081] * (-5217.938) (-5223.499) (-5208.311) [-5206.868] -- 0:31:07
      2638000 -- (-5220.908) (-5225.303) (-5209.482) [-5214.813] * (-5216.446) [-5215.198] (-5211.623) (-5213.417) -- 0:31:06
      2639000 -- (-5227.460) (-5228.663) (-5224.874) [-5213.565] * (-5221.574) [-5206.880] (-5226.632) (-5217.879) -- 0:31:06
      2640000 -- [-5210.149] (-5241.279) (-5216.644) (-5215.952) * (-5216.506) (-5219.570) [-5212.617] (-5220.167) -- 0:31:04

      Average standard deviation of split frequencies: 0.001351

      2641000 -- (-5208.586) (-5237.796) (-5219.443) [-5223.367] * (-5242.207) (-5234.208) [-5215.718] (-5214.782) -- 0:31:04
      2642000 -- (-5217.187) (-5223.614) (-5229.344) [-5219.263] * (-5219.347) (-5225.793) [-5210.462] (-5223.285) -- 0:31:03
      2643000 -- (-5225.775) (-5218.172) (-5237.129) [-5211.888] * (-5218.335) (-5222.714) (-5235.196) [-5224.364] -- 0:31:02
      2644000 -- [-5206.441] (-5220.527) (-5220.298) (-5224.883) * (-5219.880) (-5220.858) [-5218.614] (-5215.339) -- 0:31:02
      2645000 -- [-5214.527] (-5218.787) (-5226.904) (-5219.720) * (-5219.502) (-5213.806) (-5233.219) [-5213.633] -- 0:31:00

      Average standard deviation of split frequencies: 0.001349

      2646000 -- (-5227.574) (-5230.852) (-5235.272) [-5214.927] * (-5241.834) [-5216.415] (-5217.211) (-5212.396) -- 0:31:00
      2647000 -- (-5213.593) (-5217.556) (-5228.066) [-5213.633] * [-5217.105] (-5223.601) (-5223.932) (-5220.357) -- 0:30:59
      2648000 -- (-5219.447) (-5227.365) (-5221.675) [-5225.023] * (-5220.084) [-5217.878] (-5223.378) (-5215.082) -- 0:30:59
      2649000 -- [-5217.611] (-5217.152) (-5228.440) (-5230.644) * (-5211.430) [-5216.377] (-5222.417) (-5213.122) -- 0:30:58
      2650000 -- (-5227.008) [-5226.434] (-5222.280) (-5227.636) * [-5212.054] (-5240.345) (-5223.092) (-5221.192) -- 0:30:56

      Average standard deviation of split frequencies: 0.001346

      2651000 -- (-5226.125) (-5215.386) (-5218.066) [-5214.312] * [-5215.545] (-5212.920) (-5220.266) (-5216.400) -- 0:30:56
      2652000 -- [-5210.272] (-5212.120) (-5222.085) (-5214.751) * (-5219.081) [-5211.810] (-5216.523) (-5224.335) -- 0:30:55
      2653000 -- (-5223.015) (-5228.723) (-5227.087) [-5212.022] * (-5223.862) (-5216.773) [-5216.660] (-5232.451) -- 0:30:55
      2654000 -- (-5224.504) (-5223.644) [-5224.114] (-5222.909) * (-5236.228) (-5216.167) [-5213.413] (-5235.325) -- 0:30:53
      2655000 -- (-5231.273) (-5228.358) (-5218.599) [-5221.197] * (-5230.418) (-5224.070) (-5220.493) [-5222.197] -- 0:30:53

      Average standard deviation of split frequencies: 0.001318

      2656000 -- (-5216.864) (-5218.823) [-5214.712] (-5218.423) * [-5206.681] (-5228.144) (-5228.586) (-5211.875) -- 0:30:52
      2657000 -- [-5210.791] (-5216.870) (-5224.540) (-5210.189) * (-5224.429) (-5220.927) (-5229.415) [-5214.479] -- 0:30:51
      2658000 -- (-5223.373) (-5226.757) [-5214.003] (-5212.458) * [-5220.828] (-5224.719) (-5223.766) (-5235.608) -- 0:30:51
      2659000 -- (-5219.160) (-5214.421) [-5210.212] (-5215.556) * (-5219.031) (-5221.430) (-5225.602) [-5220.870] -- 0:30:49
      2660000 -- (-5225.024) (-5218.167) (-5212.189) [-5222.315] * (-5223.593) [-5224.475] (-5222.542) (-5220.716) -- 0:30:49

      Average standard deviation of split frequencies: 0.001265

      2661000 -- [-5215.279] (-5221.819) (-5218.242) (-5216.180) * [-5211.430] (-5217.923) (-5224.699) (-5213.647) -- 0:30:48
      2662000 -- (-5224.565) (-5223.251) (-5218.519) [-5220.544] * (-5218.334) (-5218.864) [-5223.936] (-5215.828) -- 0:30:47
      2663000 -- [-5213.627] (-5218.893) (-5228.914) (-5221.474) * (-5215.152) (-5221.989) (-5218.878) [-5216.455] -- 0:30:47
      2664000 -- (-5229.268) (-5212.125) (-5225.007) [-5218.444] * (-5218.427) (-5221.940) [-5216.032] (-5226.366) -- 0:30:45
      2665000 -- (-5224.081) (-5238.319) (-5226.801) [-5215.960] * (-5222.869) [-5213.222] (-5223.681) (-5212.889) -- 0:30:45

      Average standard deviation of split frequencies: 0.001162

      2666000 -- (-5222.806) (-5225.440) [-5216.724] (-5211.867) * (-5214.933) (-5211.219) (-5214.372) [-5211.838] -- 0:30:44
      2667000 -- (-5222.051) (-5217.506) (-5218.526) [-5219.741] * [-5211.120] (-5224.575) (-5221.608) (-5212.162) -- 0:30:44
      2668000 -- [-5220.171] (-5210.451) (-5232.244) (-5215.571) * [-5214.454] (-5212.491) (-5223.745) (-5225.298) -- 0:30:42
      2669000 -- (-5219.441) (-5219.224) [-5224.134] (-5222.162) * (-5218.985) (-5219.589) (-5222.875) [-5214.338] -- 0:30:41
      2670000 -- (-5229.715) (-5218.107) (-5221.684) [-5209.582] * (-5221.848) [-5213.299] (-5218.101) (-5212.735) -- 0:30:41

      Average standard deviation of split frequencies: 0.000983

      2671000 -- [-5210.762] (-5228.824) (-5220.145) (-5218.587) * [-5221.919] (-5221.435) (-5222.651) (-5219.081) -- 0:30:40
      2672000 -- (-5220.111) (-5228.853) [-5219.399] (-5217.510) * (-5222.245) (-5224.664) (-5219.167) [-5217.249] -- 0:30:40
      2673000 -- (-5233.624) (-5213.299) [-5214.380] (-5217.621) * (-5220.494) [-5214.476] (-5223.643) (-5223.853) -- 0:30:38
      2674000 -- (-5216.674) (-5226.434) [-5213.242] (-5218.740) * [-5226.447] (-5215.465) (-5227.078) (-5219.214) -- 0:30:38
      2675000 -- (-5227.626) (-5213.601) (-5226.693) [-5215.703] * (-5231.409) (-5210.554) [-5219.590] (-5223.431) -- 0:30:37

      Average standard deviation of split frequencies: 0.001132

      2676000 -- (-5221.279) (-5214.986) [-5226.355] (-5224.064) * [-5214.290] (-5220.270) (-5224.186) (-5212.781) -- 0:30:36
      2677000 -- (-5217.745) (-5218.136) (-5221.672) [-5227.102] * (-5216.454) (-5212.044) (-5218.568) [-5216.551] -- 0:30:35
      2678000 -- [-5213.688] (-5225.893) (-5211.835) (-5221.601) * (-5211.844) [-5211.337] (-5224.990) (-5212.298) -- 0:30:34
      2679000 -- (-5222.268) (-5213.173) (-5217.508) [-5221.984] * [-5223.707] (-5224.024) (-5227.791) (-5218.259) -- 0:30:34
      2680000 -- [-5220.728] (-5228.241) (-5216.338) (-5224.630) * (-5221.993) (-5220.640) [-5219.508] (-5209.538) -- 0:30:33

      Average standard deviation of split frequencies: 0.000980

      2681000 -- (-5222.350) (-5225.432) [-5221.529] (-5216.052) * (-5227.994) (-5222.896) (-5214.900) [-5209.336] -- 0:30:32
      2682000 -- [-5213.581] (-5216.693) (-5225.555) (-5220.852) * (-5232.429) (-5224.969) [-5219.333] (-5235.130) -- 0:30:31
      2683000 -- (-5216.022) (-5214.941) (-5227.914) [-5211.110] * (-5233.009) (-5224.787) (-5221.239) [-5228.559] -- 0:30:30
      2684000 -- [-5210.519] (-5215.148) (-5225.736) (-5213.884) * (-5229.499) (-5214.662) (-5223.252) [-5212.467] -- 0:30:30
      2685000 -- [-5220.492] (-5222.995) (-5220.527) (-5223.370) * (-5225.275) (-5227.115) (-5220.379) [-5222.983] -- 0:30:29

      Average standard deviation of split frequencies: 0.001178

      2686000 -- (-5226.469) (-5219.428) (-5216.246) [-5224.962] * (-5226.553) [-5212.035] (-5217.378) (-5223.370) -- 0:30:28
      2687000 -- [-5211.155] (-5214.883) (-5228.793) (-5222.077) * (-5227.195) [-5222.875] (-5230.018) (-5221.232) -- 0:30:27
      2688000 -- (-5225.821) [-5214.351] (-5220.027) (-5225.065) * (-5222.697) (-5218.915) (-5215.820) [-5215.810] -- 0:30:26
      2689000 -- (-5224.191) (-5230.303) (-5224.714) [-5215.519] * (-5228.185) [-5215.803] (-5220.289) (-5221.097) -- 0:30:26
      2690000 -- [-5220.418] (-5213.413) (-5220.428) (-5218.744) * (-5227.102) [-5220.978] (-5216.407) (-5230.345) -- 0:30:25

      Average standard deviation of split frequencies: 0.001176

      2691000 -- (-5218.547) (-5215.842) (-5215.815) [-5216.452] * [-5214.945] (-5224.086) (-5235.726) (-5220.958) -- 0:30:24
      2692000 -- (-5213.228) (-5225.734) (-5222.778) [-5215.101] * (-5224.504) [-5217.118] (-5218.610) (-5218.058) -- 0:30:23
      2693000 -- [-5211.852] (-5222.938) (-5211.947) (-5230.191) * (-5217.016) [-5207.052] (-5219.496) (-5219.299) -- 0:30:22
      2694000 -- (-5223.764) (-5220.589) (-5216.387) [-5213.433] * (-5219.446) (-5223.261) (-5219.338) [-5214.799] -- 0:30:22
      2695000 -- (-5224.862) [-5223.442] (-5220.237) (-5215.493) * [-5218.425] (-5228.873) (-5216.130) (-5215.858) -- 0:30:20

      Average standard deviation of split frequencies: 0.001124

      2696000 -- (-5215.949) (-5224.327) (-5224.019) [-5218.404] * (-5219.786) (-5220.533) [-5214.190] (-5225.676) -- 0:30:20
      2697000 -- (-5219.469) (-5233.706) (-5212.032) [-5225.973] * [-5220.220] (-5216.334) (-5226.409) (-5231.815) -- 0:30:19
      2698000 -- (-5223.303) [-5214.720] (-5214.294) (-5223.147) * (-5221.651) [-5221.594] (-5224.844) (-5220.117) -- 0:30:19
      2699000 -- (-5218.746) (-5217.985) (-5221.825) [-5213.921] * (-5215.058) (-5231.206) (-5231.029) [-5212.802] -- 0:30:18
      2700000 -- (-5214.319) (-5218.009) [-5214.691] (-5222.166) * (-5226.892) [-5216.618] (-5221.761) (-5216.976) -- 0:30:17

      Average standard deviation of split frequencies: 0.001222

      2701000 -- (-5217.983) (-5217.200) (-5221.080) [-5214.999] * (-5230.224) (-5224.094) (-5213.915) [-5216.049] -- 0:30:16
      2702000 -- (-5215.274) [-5216.635] (-5214.029) (-5218.248) * (-5222.284) (-5221.933) [-5212.761] (-5221.309) -- 0:30:15
      2703000 -- (-5218.340) (-5228.378) (-5217.686) [-5214.664] * (-5224.111) (-5229.687) [-5213.630] (-5217.458) -- 0:30:15
      2704000 -- (-5218.370) (-5215.241) (-5218.761) [-5212.249] * [-5224.402] (-5222.350) (-5219.751) (-5223.673) -- 0:30:13
      2705000 -- (-5217.537) (-5213.872) (-5234.352) [-5210.722] * [-5220.128] (-5217.689) (-5236.099) (-5221.750) -- 0:30:13

      Average standard deviation of split frequencies: 0.001070

      2706000 -- [-5221.264] (-5222.732) (-5220.956) (-5232.145) * (-5230.049) [-5221.004] (-5219.543) (-5210.938) -- 0:30:12
      2707000 -- [-5218.856] (-5217.303) (-5217.483) (-5220.828) * (-5231.012) (-5227.344) (-5220.141) [-5220.956] -- 0:30:11
      2708000 -- [-5212.779] (-5211.450) (-5219.890) (-5219.195) * (-5227.629) [-5216.648] (-5234.204) (-5221.427) -- 0:30:11
      2709000 -- [-5211.673] (-5223.939) (-5222.017) (-5234.353) * (-5219.297) (-5211.688) (-5218.268) [-5225.257] -- 0:30:09
      2710000 -- (-5220.875) (-5225.595) [-5217.755] (-5235.917) * [-5215.974] (-5220.201) (-5221.183) (-5220.954) -- 0:30:09

      Average standard deviation of split frequencies: 0.001018

      2711000 -- (-5227.116) (-5228.162) [-5226.159] (-5238.462) * [-5222.179] (-5224.457) (-5231.130) (-5219.046) -- 0:30:08
      2712000 -- (-5211.563) [-5210.715] (-5226.329) (-5213.718) * (-5220.003) (-5224.093) (-5224.910) [-5219.052] -- 0:30:07
      2713000 -- (-5220.041) (-5212.638) [-5220.209] (-5216.712) * (-5233.615) [-5217.690] (-5231.527) (-5217.632) -- 0:30:06
      2714000 -- (-5221.254) [-5216.220] (-5228.189) (-5214.177) * (-5225.649) (-5224.081) [-5220.819] (-5216.305) -- 0:30:05
      2715000 -- (-5234.317) [-5216.871] (-5217.102) (-5214.576) * (-5220.320) (-5229.774) (-5230.575) [-5217.297] -- 0:30:05

      Average standard deviation of split frequencies: 0.000893

      2716000 -- (-5213.943) (-5220.274) (-5219.652) [-5207.557] * (-5219.200) [-5219.817] (-5220.262) (-5225.704) -- 0:30:04
      2717000 -- (-5221.030) (-5219.126) (-5216.959) [-5218.037] * (-5218.452) (-5217.189) (-5233.684) [-5216.414] -- 0:30:04
      2718000 -- (-5222.014) (-5227.932) (-5224.104) [-5211.122] * (-5233.142) [-5217.070] (-5215.444) (-5233.968) -- 0:30:02
      2719000 -- [-5213.692] (-5218.437) (-5222.311) (-5215.382) * (-5221.173) (-5211.568) (-5225.862) [-5216.985] -- 0:30:01
      2720000 -- (-5227.823) [-5219.638] (-5217.154) (-5218.947) * (-5230.273) [-5211.914] (-5217.534) (-5223.899) -- 0:30:01

      Average standard deviation of split frequencies: 0.000916

      2721000 -- (-5222.070) (-5223.316) (-5235.167) [-5218.365] * (-5232.547) [-5210.041] (-5208.827) (-5210.091) -- 0:30:00
      2722000 -- [-5219.470] (-5226.271) (-5215.946) (-5216.863) * [-5215.605] (-5230.883) (-5215.719) (-5219.004) -- 0:29:59
      2723000 -- (-5232.375) (-5222.881) (-5221.236) [-5220.911] * (-5224.431) [-5226.697] (-5234.341) (-5224.010) -- 0:29:58
      2724000 -- (-5227.099) (-5213.314) (-5223.216) [-5216.973] * [-5218.593] (-5228.600) (-5216.202) (-5224.893) -- 0:29:58
      2725000 -- [-5220.004] (-5220.608) (-5230.018) (-5224.499) * [-5206.773] (-5216.394) (-5216.608) (-5220.574) -- 0:29:57

      Average standard deviation of split frequencies: 0.000889

      2726000 -- (-5216.170) (-5217.294) (-5221.513) [-5212.215] * (-5218.989) (-5219.085) (-5220.964) [-5221.399] -- 0:29:56
      2727000 -- (-5216.098) (-5221.921) (-5219.745) [-5209.961] * (-5230.021) [-5217.333] (-5212.564) (-5216.129) -- 0:29:55
      2728000 -- (-5212.843) (-5231.754) (-5217.791) [-5210.173] * [-5214.079] (-5216.528) (-5219.880) (-5224.795) -- 0:29:54
      2729000 -- (-5229.151) (-5225.062) (-5226.394) [-5219.455] * (-5234.220) (-5220.425) (-5217.515) [-5213.274] -- 0:29:54
      2730000 -- (-5225.537) (-5215.398) (-5231.735) [-5213.286] * (-5217.274) (-5229.192) [-5224.293] (-5217.437) -- 0:29:53

      Average standard deviation of split frequencies: 0.000789

      2731000 -- (-5242.413) (-5217.569) [-5220.077] (-5211.051) * [-5225.163] (-5230.006) (-5214.925) (-5212.426) -- 0:29:52
      2732000 -- [-5216.895] (-5212.444) (-5212.730) (-5230.829) * (-5217.945) (-5223.187) [-5216.158] (-5221.529) -- 0:29:51
      2733000 -- [-5226.071] (-5225.788) (-5216.568) (-5229.414) * (-5228.170) (-5230.225) [-5232.310] (-5213.972) -- 0:29:50
      2734000 -- (-5233.656) [-5206.793] (-5220.719) (-5216.360) * (-5230.433) (-5218.718) [-5209.084] (-5208.664) -- 0:29:50
      2735000 -- (-5222.897) [-5220.932] (-5217.754) (-5219.422) * (-5219.955) (-5218.229) (-5215.726) [-5216.114] -- 0:29:49

      Average standard deviation of split frequencies: 0.000763

      2736000 -- (-5214.027) (-5219.161) [-5215.405] (-5219.208) * [-5214.194] (-5211.111) (-5213.467) (-5228.673) -- 0:29:48
      2737000 -- (-5214.354) (-5209.466) [-5211.548] (-5221.463) * [-5213.250] (-5218.589) (-5227.818) (-5216.845) -- 0:29:47
      2738000 -- (-5223.270) (-5214.889) [-5216.113] (-5223.679) * (-5218.413) [-5218.014] (-5228.489) (-5219.029) -- 0:29:46
      2739000 -- [-5221.153] (-5216.573) (-5217.082) (-5223.560) * [-5224.448] (-5224.623) (-5232.649) (-5209.079) -- 0:29:46
      2740000 -- [-5222.885] (-5212.688) (-5213.295) (-5228.918) * (-5220.279) (-5223.024) [-5213.819] (-5219.805) -- 0:29:45

      Average standard deviation of split frequencies: 0.000811

      2741000 -- [-5207.557] (-5223.623) (-5219.954) (-5221.777) * [-5226.831] (-5227.876) (-5227.303) (-5217.078) -- 0:29:44
      2742000 -- (-5230.192) [-5221.235] (-5217.609) (-5216.848) * (-5230.886) (-5219.193) (-5226.448) [-5230.366] -- 0:29:43
      2743000 -- [-5225.175] (-5211.222) (-5220.783) (-5223.830) * [-5220.661] (-5224.185) (-5226.908) (-5229.042) -- 0:29:43
      2744000 -- (-5211.891) [-5222.056] (-5215.036) (-5224.207) * [-5217.746] (-5213.601) (-5234.482) (-5219.970) -- 0:29:42
      2745000 -- (-5216.898) (-5218.786) [-5212.609] (-5224.384) * (-5221.777) (-5215.201) (-5226.789) [-5213.647] -- 0:29:40

      Average standard deviation of split frequencies: 0.000858

      2746000 -- (-5218.645) (-5237.216) (-5216.326) [-5214.307] * (-5220.367) (-5222.783) [-5212.328] (-5232.189) -- 0:29:40
      2747000 -- [-5218.339] (-5214.349) (-5225.295) (-5223.164) * (-5231.977) (-5242.768) (-5216.098) [-5212.489] -- 0:29:39
      2748000 -- [-5223.060] (-5217.930) (-5223.488) (-5216.170) * [-5213.045] (-5226.535) (-5229.436) (-5213.116) -- 0:29:39
      2749000 -- [-5212.237] (-5210.543) (-5223.293) (-5217.006) * [-5213.190] (-5225.793) (-5214.915) (-5234.138) -- 0:29:38
      2750000 -- (-5227.759) (-5222.446) [-5222.135] (-5226.506) * (-5213.257) [-5215.305] (-5227.299) (-5225.001) -- 0:29:37

      Average standard deviation of split frequencies: 0.000783

      2751000 -- (-5208.532) (-5230.117) (-5214.952) [-5219.385] * (-5230.363) (-5216.126) (-5231.884) [-5215.999] -- 0:29:36
      2752000 -- (-5220.714) (-5213.844) (-5212.159) [-5222.973] * (-5225.012) (-5218.272) [-5211.310] (-5226.299) -- 0:29:35
      2753000 -- (-5225.648) (-5222.222) (-5222.099) [-5221.843] * [-5223.437] (-5218.377) (-5224.841) (-5233.950) -- 0:29:35
      2754000 -- [-5209.239] (-5224.637) (-5218.219) (-5222.642) * (-5219.949) (-5223.398) [-5223.777] (-5221.265) -- 0:29:33
      2755000 -- (-5209.394) (-5226.684) [-5223.657] (-5214.892) * (-5217.463) (-5228.758) [-5215.884] (-5229.526) -- 0:29:33

      Average standard deviation of split frequencies: 0.000782

      2756000 -- (-5216.210) (-5223.950) [-5217.314] (-5225.535) * (-5221.318) [-5216.818] (-5234.335) (-5230.848) -- 0:29:32
      2757000 -- [-5228.553] (-5225.764) (-5235.174) (-5224.759) * (-5219.772) [-5212.679] (-5210.704) (-5219.266) -- 0:29:31
      2758000 -- [-5211.142] (-5226.516) (-5223.769) (-5215.364) * (-5219.751) (-5215.243) [-5220.459] (-5221.974) -- 0:29:30
      2759000 -- [-5221.372] (-5229.313) (-5225.838) (-5220.067) * (-5221.896) (-5214.678) (-5223.971) [-5220.069] -- 0:29:29
      2760000 -- [-5217.653] (-5223.441) (-5223.073) (-5227.350) * (-5221.834) [-5219.568] (-5232.805) (-5227.148) -- 0:29:29

      Average standard deviation of split frequencies: 0.000878

      2761000 -- [-5209.244] (-5220.922) (-5222.022) (-5218.568) * (-5225.211) [-5211.603] (-5213.548) (-5221.135) -- 0:29:28
      2762000 -- (-5219.923) [-5212.572] (-5216.173) (-5222.107) * (-5212.368) (-5227.465) (-5221.614) [-5204.298] -- 0:29:28
      2763000 -- (-5220.178) (-5228.810) [-5221.596] (-5224.166) * (-5211.500) (-5217.660) (-5223.348) [-5223.272] -- 0:29:26
      2764000 -- (-5213.315) (-5213.448) (-5219.160) [-5221.007] * (-5212.328) (-5227.570) (-5227.886) [-5217.808] -- 0:29:25
      2765000 -- (-5212.878) (-5227.652) (-5230.649) [-5217.001] * (-5218.709) (-5216.859) (-5223.465) [-5215.547] -- 0:29:25

      Average standard deviation of split frequencies: 0.000803

      2766000 -- [-5212.898] (-5220.229) (-5217.954) (-5229.116) * (-5231.673) (-5209.061) [-5215.660] (-5223.540) -- 0:29:24
      2767000 -- (-5218.791) (-5222.049) [-5218.287] (-5214.873) * (-5228.326) (-5229.087) [-5215.246] (-5215.184) -- 0:29:24
      2768000 -- (-5217.923) (-5222.391) [-5223.592] (-5220.889) * (-5222.729) [-5225.769] (-5226.393) (-5216.694) -- 0:29:22
      2769000 -- (-5213.894) (-5216.819) (-5220.558) [-5211.355] * (-5224.880) [-5214.861] (-5219.490) (-5219.813) -- 0:29:22
      2770000 -- (-5224.014) (-5226.955) (-5213.561) [-5216.350] * (-5218.237) (-5212.697) (-5219.747) [-5215.037] -- 0:29:21

      Average standard deviation of split frequencies: 0.000850

      2771000 -- [-5223.477] (-5220.190) (-5219.171) (-5218.469) * (-5218.648) (-5224.645) (-5222.802) [-5213.335] -- 0:29:20
      2772000 -- (-5224.703) (-5213.500) (-5225.078) [-5215.305] * [-5216.979] (-5221.730) (-5224.795) (-5221.132) -- 0:29:19
      2773000 -- [-5215.401] (-5209.809) (-5217.330) (-5237.046) * (-5225.782) (-5217.013) (-5220.489) [-5219.319] -- 0:29:18
      2774000 -- (-5232.761) (-5218.862) (-5228.232) [-5223.159] * (-5219.887) (-5228.321) [-5217.859] (-5224.779) -- 0:29:18
      2775000 -- (-5228.546) (-5222.522) [-5205.455] (-5214.156) * (-5229.245) (-5220.980) [-5209.637] (-5215.606) -- 0:29:17

      Average standard deviation of split frequencies: 0.000898

      2776000 -- [-5214.274] (-5222.792) (-5227.954) (-5240.452) * (-5221.466) (-5228.493) (-5222.805) [-5214.614] -- 0:29:16
      2777000 -- [-5207.387] (-5216.510) (-5212.238) (-5223.571) * (-5218.947) [-5215.980] (-5218.963) (-5232.056) -- 0:29:15
      2778000 -- (-5223.585) (-5230.703) [-5209.705] (-5222.859) * (-5220.666) (-5220.887) [-5213.657] (-5226.872) -- 0:29:14
      2779000 -- (-5220.466) [-5219.521] (-5216.711) (-5221.267) * (-5221.300) (-5217.901) [-5215.642] (-5230.148) -- 0:29:14
      2780000 -- [-5210.202] (-5212.646) (-5213.669) (-5218.977) * (-5224.719) (-5217.058) [-5214.920] (-5223.256) -- 0:29:13

      Average standard deviation of split frequencies: 0.000823

      2781000 -- (-5218.193) (-5215.096) (-5221.913) [-5222.448] * (-5217.281) (-5220.977) (-5230.168) [-5220.491] -- 0:29:12
      2782000 -- [-5208.453] (-5219.659) (-5214.928) (-5235.751) * (-5218.065) (-5220.836) [-5221.885] (-5219.484) -- 0:29:11
      2783000 -- (-5226.584) [-5221.704] (-5212.650) (-5216.106) * (-5215.287) [-5214.753] (-5220.377) (-5232.827) -- 0:29:10
      2784000 -- [-5217.127] (-5222.316) (-5216.093) (-5222.254) * [-5215.915] (-5224.356) (-5214.498) (-5230.665) -- 0:29:10
      2785000 -- [-5213.609] (-5218.037) (-5218.094) (-5222.347) * (-5225.310) (-5224.453) [-5217.757] (-5222.164) -- 0:29:09

      Average standard deviation of split frequencies: 0.000797

      2786000 -- (-5233.730) [-5217.244] (-5217.855) (-5221.296) * [-5221.339] (-5215.762) (-5217.078) (-5215.846) -- 0:29:08
      2787000 -- (-5219.950) (-5219.167) (-5222.706) [-5222.236] * (-5233.334) [-5207.424] (-5221.371) (-5230.815) -- 0:29:07
      2788000 -- (-5218.526) (-5212.607) [-5211.320] (-5220.763) * (-5225.004) (-5218.759) [-5224.553] (-5218.171) -- 0:29:07
      2789000 -- [-5214.124] (-5222.163) (-5212.894) (-5209.762) * [-5216.434] (-5224.752) (-5215.819) (-5223.623) -- 0:29:06
      2790000 -- [-5217.440] (-5218.562) (-5221.500) (-5217.055) * (-5219.592) (-5215.956) [-5218.888] (-5215.683) -- 0:29:05

      Average standard deviation of split frequencies: 0.000868

      2791000 -- [-5217.770] (-5222.091) (-5225.723) (-5236.865) * [-5212.389] (-5219.980) (-5225.099) (-5227.989) -- 0:29:04
      2792000 -- (-5223.187) (-5222.319) (-5215.661) [-5215.097] * [-5226.985] (-5219.132) (-5227.142) (-5220.397) -- 0:29:03
      2793000 -- (-5213.068) (-5224.639) (-5228.630) [-5217.910] * (-5241.600) (-5221.214) [-5220.171] (-5215.990) -- 0:29:03
      2794000 -- (-5216.751) (-5215.882) (-5217.380) [-5218.335] * (-5220.241) (-5226.417) (-5222.987) [-5216.429] -- 0:29:02
      2795000 -- [-5213.254] (-5217.120) (-5232.112) (-5214.556) * (-5237.354) (-5231.230) [-5216.858] (-5214.700) -- 0:29:01

      Average standard deviation of split frequencies: 0.000939

      2796000 -- [-5203.202] (-5225.018) (-5216.394) (-5208.892) * (-5221.482) (-5225.282) (-5218.318) [-5206.859] -- 0:29:00
      2797000 -- (-5220.742) (-5224.354) [-5220.340] (-5221.232) * (-5207.376) (-5226.072) (-5231.713) [-5214.699] -- 0:28:59
      2798000 -- (-5225.988) (-5220.079) (-5234.961) [-5216.882] * (-5217.445) (-5245.997) [-5209.192] (-5211.730) -- 0:28:59
      2799000 -- (-5221.612) (-5217.714) [-5220.036] (-5220.743) * (-5225.880) (-5231.966) (-5225.750) [-5222.464] -- 0:28:58
      2800000 -- (-5220.520) [-5216.805] (-5216.026) (-5211.364) * (-5220.514) (-5222.336) (-5218.580) [-5216.823] -- 0:28:57

      Average standard deviation of split frequencies: 0.000889

      2801000 -- (-5217.398) (-5217.860) [-5220.926] (-5220.501) * (-5232.576) (-5220.411) [-5210.513] (-5217.047) -- 0:28:56
      2802000 -- (-5228.303) [-5221.178] (-5220.690) (-5224.158) * [-5214.022] (-5219.963) (-5208.049) (-5225.875) -- 0:28:55
      2803000 -- (-5222.341) (-5228.896) (-5221.969) [-5214.093] * (-5227.318) [-5218.447] (-5221.828) (-5234.282) -- 0:28:55
      2804000 -- (-5217.424) (-5221.863) (-5216.949) [-5220.333] * (-5230.457) (-5231.261) (-5219.720) [-5221.524] -- 0:28:53
      2805000 -- (-5237.619) (-5223.822) [-5203.418] (-5222.990) * (-5214.577) [-5218.144] (-5221.103) (-5219.013) -- 0:28:53

      Average standard deviation of split frequencies: 0.000936

      2806000 -- (-5230.159) [-5217.920] (-5217.377) (-5211.085) * (-5220.223) (-5212.846) (-5227.599) [-5219.419] -- 0:28:52
      2807000 -- (-5225.810) [-5210.080] (-5221.422) (-5219.658) * (-5227.577) (-5214.185) [-5218.774] (-5223.800) -- 0:28:52
      2808000 -- (-5220.757) (-5217.831) (-5216.157) [-5218.133] * (-5218.058) [-5215.436] (-5220.995) (-5212.530) -- 0:28:51
      2809000 -- [-5214.411] (-5214.752) (-5222.835) (-5224.325) * [-5215.996] (-5215.098) (-5223.024) (-5236.379) -- 0:28:50
      2810000 -- (-5220.631) (-5218.265) (-5235.157) [-5225.436] * (-5216.342) [-5217.279] (-5226.912) (-5225.380) -- 0:28:49

      Average standard deviation of split frequencies: 0.000886

      2811000 -- (-5214.170) [-5210.164] (-5226.690) (-5229.180) * (-5222.761) [-5228.656] (-5217.606) (-5228.063) -- 0:28:48
      2812000 -- (-5236.021) (-5220.735) [-5214.666] (-5218.528) * (-5223.306) (-5219.584) [-5217.613] (-5220.399) -- 0:28:48
      2813000 -- (-5225.727) [-5216.087] (-5229.414) (-5229.789) * (-5222.986) (-5225.148) (-5223.072) [-5229.512] -- 0:28:47
      2814000 -- (-5221.501) (-5211.086) (-5218.357) [-5225.641] * [-5209.289] (-5222.563) (-5213.588) (-5219.480) -- 0:28:46
      2815000 -- (-5215.456) (-5236.137) (-5231.659) [-5221.791] * (-5214.886) (-5229.009) [-5222.277] (-5219.366) -- 0:28:45

      Average standard deviation of split frequencies: 0.000909

      2816000 -- (-5225.084) (-5211.545) [-5208.614] (-5221.028) * (-5220.861) (-5216.770) [-5217.994] (-5228.411) -- 0:28:44
      2817000 -- [-5220.819] (-5214.993) (-5214.394) (-5211.189) * (-5221.808) (-5222.921) [-5218.630] (-5225.125) -- 0:28:44
      2818000 -- (-5222.624) [-5217.252] (-5217.213) (-5216.811) * (-5219.048) (-5231.976) (-5213.216) [-5215.641] -- 0:28:43
      2819000 -- [-5208.968] (-5223.765) (-5218.597) (-5225.853) * (-5233.208) (-5223.935) [-5220.774] (-5244.307) -- 0:28:42
      2820000 -- [-5216.710] (-5239.928) (-5213.933) (-5215.307) * (-5226.978) (-5211.727) (-5213.830) [-5218.157] -- 0:28:41

      Average standard deviation of split frequencies: 0.000907

      2821000 -- (-5221.490) (-5233.017) (-5219.365) [-5221.027] * (-5220.174) (-5209.551) [-5217.491] (-5215.562) -- 0:28:40
      2822000 -- (-5229.542) (-5235.357) [-5210.798] (-5219.352) * [-5222.003] (-5214.815) (-5220.329) (-5218.980) -- 0:28:40
      2823000 -- (-5247.619) (-5225.451) [-5218.357] (-5218.580) * (-5214.990) [-5217.504] (-5234.162) (-5216.188) -- 0:28:39
      2824000 -- (-5229.101) (-5218.009) [-5204.896] (-5225.666) * [-5219.089] (-5211.295) (-5222.156) (-5223.491) -- 0:28:38
      2825000 -- (-5222.224) (-5220.297) [-5216.044] (-5236.738) * (-5219.840) [-5218.947] (-5228.428) (-5216.674) -- 0:28:37

      Average standard deviation of split frequencies: 0.001024

      2826000 -- (-5221.883) (-5233.421) (-5229.931) [-5231.899] * (-5234.280) [-5211.773] (-5225.100) (-5217.132) -- 0:28:37
      2827000 -- [-5219.398] (-5222.366) (-5218.882) (-5221.652) * (-5231.409) [-5203.959] (-5220.799) (-5212.830) -- 0:28:36
      2828000 -- (-5219.038) (-5219.422) (-5225.824) [-5220.816] * [-5220.748] (-5216.897) (-5220.015) (-5226.657) -- 0:28:35
      2829000 -- (-5224.807) [-5209.122] (-5220.716) (-5217.527) * (-5215.297) (-5228.609) [-5218.137] (-5218.648) -- 0:28:34
      2830000 -- (-5226.351) [-5214.874] (-5219.468) (-5225.321) * (-5213.204) (-5220.201) (-5224.260) [-5207.268] -- 0:28:33

      Average standard deviation of split frequencies: 0.001023
[truncated: 329,814 more chars]
